# Supplementary material for: Global adolescent self-harm (10–19 years): 1990–2021 trends, health inequalities, frontier analysis, and 2035 projections using global burden of disease data
Source: Front Public Health. 2026 Feb 3;14:1689706. doi: 10.3389/fpubh.2026.1689706 (PMC12909592; doi:10.3389/fpubh.2026.1689706)
Supplement: Supplementary file 2 [file Table_1.XLSX]

## Sheet: Sheet1
Supplementary Table 1. Self-harm among 10–19-year-olds in 204 countries and territories: incidence, YLDs, DALYs, and age-specific rate per 100,000 population, by sex, in 2021.
Measure	Location	Male rate per 100,000 No. (95%UI)	Female rate per 100,000 No. (95%UI)	Both rate per 100,000 No. (95%UI)
Incidence	Democratic People's Republic of Korea	56.86(39.01,78.63)	75.30(49.86,106.06)	65.89(44.83,91.69)
Incidence	Maldives	38.08(24.61,54.82)	49.25(27.04,80.96)	43.39(25.88,66.46)
Incidence	Indonesia	26.33(15.26,41.06)	34.64(19.78,54.53)	30.36(17.48,47.16)
Incidence	China	44.85(26.26,67.81)	65.75(39.46,99.87)	54.57(32.40,82.70)
Incidence	Philippines	31.07(17.78,47.63)	39.67(22.86,60.84)	35.25(20.38,53.85)
Incidence	Kiribati	183.43(134.40,238.18)	120.73(87.36,160.31)	152.32(111.69,199.23)
Incidence	Thailand	72.91(49.46,103.02)	67.64(43.24,99.68)	70.32(47.39,100.17)
Incidence	Taiwan (Province of China)	56.60(38.03,81.30)	73.98(46.32,110.88)	64.91(42.03,94.84)
Incidence	Micronesia (Federated States of)	154.35(111.50,203.63)	163.50(118.81,217.84)	158.79(114.33,207.54)
Incidence	Malaysia	44.77(27.18,69.70)	51.77(30.03,84.77)	48.18(28.56,76.03)
Incidence	Cambodia	44.00(29.79,62.34)	55.62(33.93,81.17)	49.66(31.87,71.97)
Incidence	Vanuatu	137.48(99.91,176.99)	135.67(99.33,182.12)	136.61(100.82,179.79)
Incidence	Viet Nam	67.54(44.08,96.48)	103.22(64.86,151.51)	84.74(54.64,122.33)
Incidence	Lao People's Democratic Republic	51.54(34.99,72.96)	73.09(47.35,105.70)	62.17(41.89,88.23)
Incidence	Myanmar	41.87(28.01,59.19)	45.43(26.97,70.33)	43.64(28.12,64.12)
Incidence	Fiji	91.52(65.55,123.82)	129.31(92.57,170.19)	110.03(79.88,146.03)
Incidence	Samoa	121.82(90.08,158.70)	124.40(87.73,171.09)	123.07(90.01,163.50)
Incidence	Kyrgyzstan	88.29(70.97,109.53)	100.40(74.07,132.59)	94.23(72.90,118.87)
Incidence	Sri Lanka	98.40(68.39,133.36)	198.73(154.34,255.40)	148.22(113.85,191.58)
Incidence	Marshall Islands	142.26(104.43,185.34)	167.04(121.45,218.08)	154.47(114.32,201.10)
Incidence	Tonga	60.59(41.23,86.12)	76.37(51.33,107.15)	68.19(46.55,96.55)
Incidence	Azerbaijan	43.70(28.64,63.78)	59.95(35.49,95.28)	51.27(32.14,76.44)
Incidence	Tajikistan	36.24(24.09,50.45)	66.98(45.32,94.63)	51.13(34.95,70.77)
Incidence	Uzbekistan	114.81(93.16,140.45)	200.02(159.68,244.16)	156.21(129.08,187.42)
Incidence	Papua New Guinea	46.85(27.16,71.50)	44.16(26.94,67.22)	45.58(27.56,68.48)
Incidence	Timor-Leste	46.45(30.52,65.17)	63.56(40.76,90.91)	54.76(35.44,77.26)
Incidence	Croatia	77.55(58.69,98.55)	61.95(37.78,94.20)	69.97(48.90,95.61)
Incidence	Kazakhstan	143.71(114.46,173.06)	163.09(130.51,204.75)	153.21(125.18,184.97)
Incidence	Serbia	60.17(40.68,85.93)	87.09(52.57,138.67)	72.80(45.55,106.62)
Incidence	Solomon Islands	167.29(117.84,226.38)	54.26(34.10,79.06)	113.10(79.43,153.12)
Incidence	Hungary	77.32(58.52,97.04)	90.65(54.43,142.42)	83.80(56.30,116.03)
Incidence	Mongolia	133.20(98.74,175.10)	144.09(108.22,187.00)	138.54(103.45,178.65)
Incidence	Albania	80.12(54.38,114.27)	155.49(106.07,212.86)	115.87(80.28,160.97)
Incidence	Armenia	60.58(45.53,80.93)	62.03(37.92,93.72)	61.26(42.17,84.12)
Incidence	Turkmenistan	70.00(51.29,91.59)	125.13(94.56,164.92)	96.48(72.60,126.26)
Incidence	Bulgaria	70.10(52.14,91.40)	92.13(60.43,131.27)	80.78(55.82,109.66)
Incidence	Georgia	57.44(41.35,76.92)	50.26(31.40,73.21)	54.07(37.04,73.65)
Incidence	Montenegro	75.90(50.21,111.88)	123.36(85.30,171.44)	98.64(68.13,138.54)
Incidence	Romania	75.12(57.09,97.20)	88.06(54.18,134.68)	81.41(55.95,113.77)
Incidence	Slovenia	108.56(83.51,137.52)	100.88(66.19,148.52)	104.83(76.12,137.99)
Incidence	Czechia	90.52(67.92,114.99)	109.11(68.02,166.02)	99.58(70.30,138.89)
Incidence	Russian Federation	105.68(66.90,160.78)	112.10(70.54,165.27)	108.81(69.08,162.75)
Incidence	Belarus	109.79(79.16,143.71)	95.08(63.73,131.44)	102.66(72.29,137.92)
Incidence	Singapore	69.09(51.51,89.02)	126.94(87.73,175.83)	97.25(70.31,131.42)
Incidence	North Macedonia	46.71(31.38,65.43)	82.65(51.70,121.89)	64.09(41.54,92.82)
Incidence	Bosnia and Herzegovina	87.05(62.50,117.04)	106.85(71.88,152.69)	96.68(67.78,133.09)
Incidence	Slovakia	72.44(50.55,96.83)	89.88(55.67,133.15)	80.93(53.95,114.29)
Incidence	Latvia	96.08(69.95,125.37)	79.11(50.52,117.91)	87.81(60.56,120.24)
Incidence	Brunei Darussalam	33.43(21.18,49.11)	80.43(50.24,121.02)	55.46(34.69,81.66)
Incidence	Poland	82.04(51.53,125.03)	73.27(44.15,110.62)	77.77(47.69,117.39)
Incidence	Republic of Moldova	75.52(56.46,97.52)	78.42(52.13,115.33)	76.93(55.18,102.38)
Incidence	Australia	95.43(73.41,119.20)	159.86(113.56,218.29)	126.72(95.49,165.83)
Incidence	Republic of Korea	79.23(55.76,108.09)	183.77(136.63,241.64)	129.94(95.89,172.68)
Incidence	Ukraine	179.57(114.16,268.31)	139.02(87.20,208.81)	159.90(101.68,234.63)
Incidence	Denmark	38.25(23.56,56.86)	78.28(47.54,121.15)	57.75(35.54,86.34)
Incidence	Estonia	104.13(78.90,133.91)	90.82(58.10,132.75)	97.64(70.03,133.13)
Incidence	France	51.83(36.87,70.36)	88.22(55.02,131.60)	69.60(46.45,100.84)
Incidence	Israel	42.04(30.05,56.74)	66.17(40.69,100.13)	53.81(35.34,76.95)
Incidence	Austria	87.81(69.33,109.37)	105.65(71.06,147.93)	96.41(72.25,127.88)
Incidence	Japan	90.73(57.12,137.37)	129.13(81.16,196.17)	109.39(69.15,166.69)
Incidence	Lithuania	137.89(110.16,169.67)	101.86(68.84,138.64)	120.31(91.67,151.06)
Incidence	New Zealand	94.15(61.89,136.76)	254.23(169.93,363.18)	171.69(115.51,243.19)
Incidence	Cyprus	43.27(29.33,61.32)	68.08(39.02,106.32)	55.21(34.29,81.11)
Incidence	Luxembourg	57.13(41.44,75.68)	86.81(54.20,132.18)	71.43(48.50,100.49)
Incidence	Greece	31.73(19.48,47.14)	69.37(40.09,108.59)	50.15(29.93,77.13)
Incidence	Switzerland	69.19(51.23,89.23)	123.36(81.27,176.13)	95.43(66.36,128.57)
Incidence	Ireland	84.85(65.08,108.24)	86.93(55.06,126.56)	85.87(60.79,116.02)
Incidence	Netherlands	48.73(35.13,65.02)	102.34(67.25,151.01)	74.90(51.27,105.42)
Incidence	Finland	95.63(72.88,119.85)	187.30(134.73,255.70)	140.39(105.18,183.60)
Incidence	Andorra	42.08(27.28,60.64)	81.97(49.50,126.29)	61.32(38.80,92.06)
Incidence	Italy	18.28(11.36,27.10)	33.20(22.07,48.40)	25.50(16.61,37.22)
Incidence	Portugal	33.99(22.26,47.85)	79.23(50.02,115.66)	56.09(36.27,81.14)
Incidence	Germany	63.65(46.90,83.05)	97.34(65.23,138.38)	79.83(56.04,108.33)
Incidence	Canada	150.74(117.50,190.34)	284.36(206.49,377.69)	215.58(164.96,277.93)
Incidence	Belgium	83.91(62.87,108.29)	134.39(89.62,198.44)	108.57(77.77,150.60)
Incidence	Chile	123.84(95.52,154.91)	225.09(157.72,320.64)	173.15(128.13,232.79)
Incidence	Iceland	60.36(44.12,78.70)	75.03(45.46,114.90)	67.53(46.22,93.83)
Incidence	Sweden	62.27(37.37,95.90)	126.79(78.71,192.57)	93.45(57.99,142.72)
Incidence	Malta	43.21(30.09,58.47)	54.26(30.96,84.82)	48.55(31.68,70.81)
Incidence	United Kingdom	45.67(28.33,67.14)	68.31(40.90,103.16)	56.73(34.38,84.56)
Incidence	Norway	63.10(36.18,99.71)	103.18(59.28,156.35)	82.59(47.46,128.03)
Incidence	Dominica	16.27(10.56,23.49)	30.67(18.53,46.67)	23.29(14.53,34.19)
Incidence	Antigua and Barbuda	14.39(8.60,22.12)	35.63(19.55,56.33)	24.80(14.24,38.75)
Incidence	Argentina	174.45(134.20,217.21)	198.99(146.16,264.26)	186.55(143.20,236.92)
Incidence	Saint Vincent and the Grenadines	18.38(12.70,25.08)	30.55(17.61,47.54)	24.32(15.57,35.33)
Incidence	United States of America	125.74(79.91,190.62)	206.93(131.41,307.01)	165.44(106.70,242.97)
Incidence	Spain	43.30(28.38,62.78)	49.66(29.52,77.04)	46.39(29.37,68.78)
Incidence	Barbados	14.92(9.26,22.55)	34.36(20.27,52.52)	24.41(14.82,37.22)
Incidence	Grenada	14.58(9.12,21.46)	32.59(19.32,50.61)	23.16(14.04,35.21)
Incidence	Uruguay	158.83(120.73,203.51)	188.65(137.53,251.00)	173.42(130.36,221.91)
Incidence	Haiti	15.19(9.97,21.89)	51.95(35.21,73.76)	33.51(22.43,46.87)
Incidence	Trinidad and Tobago	30.00(19.84,41.35)	57.04(41.07,75.65)	43.28(31.04,57.45)
Incidence	Cuba	26.14(18.79,34.66)	41.34(27.04,59.98)	33.49(22.86,46.76)
Incidence	Saint Lucia	20.26(13.69,28.97)	33.74(19.45,53.61)	26.81(16.71,40.03)
Incidence	Bahamas	13.80(8.57,20.57)	32.90(18.20,51.33)	23.40(13.80,35.83)
Incidence	Bolivia (Plurinational State of)	21.57(14.53,29.53)	47.25(31.88,66.22)	34.24(22.88,47.21)
Incidence	Dominican Republic	17.83(11.57,26.04)	32.65(20.59,49.19)	25.16(16.17,37.05)
Incidence	Suriname	42.41(30.64,56.45)	98.12(72.29,127.20)	69.30(51.61,91.11)
Incidence	Guyana	56.34(40.35,76.38)	92.53(69.21,117.75)	74.24(55.33,95.54)
Incidence	Belize	21.61(15.50,29.99)	34.01(21.43,51.55)	27.81(18.54,40.10)
Incidence	Jamaica	12.88(7.55,20.48)	35.00(19.44,57.59)	23.74(13.48,37.91)
Incidence	Costa Rica	41.11(29.52,53.15)	41.66(26.10,61.06)	41.38(29.26,55.99)
Incidence	Venezuela (Bolivarian Republic of)	35.42(25.30,47.80)	55.89(38.65,78.74)	45.62(32.23,61.82)
Incidence	Guatemala	22.12(15.82,30.04)	66.62(47.26,92.04)	44.33(32.35,59.30)
Incidence	Peru	18.15(11.73,25.62)	36.86(24.33,52.68)	26.98(17.67,38.26)
Incidence	Colombia	31.62(23.39,41.69)	61.24(43.73,83.35)	46.04(33.57,61.07)
Incidence	Brazil	17.94(10.87,27.21)	21.39(12.71,32.19)	19.63(11.67,29.25)
Incidence	Mexico	29.66(16.56,48.33)	44.95(26.08,69.57)	37.22(21.51,57.07)
Incidence	Panama	23.73(16.98,32.13)	42.81(27.44,61.89)	33.03(22.39,46.00)
Incidence	El Salvador	27.90(18.67,39.22)	71.93(51.60,95.83)	49.48(35.18,65.70)
Incidence	Ecuador	46.70(32.44,63.61)	93.24(73.55,116.68)	69.63(54.25,87.93)
Incidence	Iran (Islamic Republic of)	41.72(24.86,63.52)	67.45(40.54,101.24)	54.26(32.50,81.45)
Incidence	Honduras	12.73(7.21,20.27)	28.13(15.98,49.95)	20.36(11.48,34.62)
Incidence	Algeria	32.06(19.63,47.01)	60.47(39.96,86.34)	45.92(29.64,66.58)
Incidence	Nicaragua	31.48(22.59,41.11)	68.35(50.03,90.49)	49.44(36.71,65.12)
Incidence	Jordan	26.19(15.89,40.60)	48.32(27.29,78.32)	36.84(21.42,57.59)
Incidence	Paraguay	25.06(17.13,34.48)	46.22(34.34,61.27)	35.40(25.91,46.92)
Incidence	Palestine	28.16(17.84,40.75)	46.21(25.04,73.08)	36.97(21.80,56.01)
Incidence	Egypt	27.49(17.00,41.99)	48.26(30.01,72.51)	37.43(23.69,55.66)
Incidence	Lebanon	39.75(24.90,60.10)	63.93(41.29,93.37)	51.19(33.08,75.96)
Incidence	Qatar	33.86(21.07,50.99)	50.72(30.67,77.83)	42.09(25.61,63.52)
Incidence	Morocco	39.23(24.67,58.03)	68.73(45.72,99.50)	53.64(34.90,79.63)
Incidence	Iraq	36.71(23.93,53.27)	59.70(38.33,87.75)	47.85(31.28,70.09)
Incidence	Syrian Arab Republic	28.48(18.01,41.89)	48.17(26.98,74.96)	38.30(22.70,57.78)
Incidence	Kuwait	32.14(20.76,47.70)	50.37(28.56,83.90)	40.99(24.79,63.81)
Incidence	Bahrain	40.42(26.46,57.76)	58.01(36.24,86.22)	48.44(30.88,70.79)
Incidence	Türkiye	32.59(21.39,46.31)	62.55(39.74,90.23)	47.17(30.32,67.06)
Incidence	Oman	36.44(23.93,52.58)	45.09(26.54,69.84)	40.68(25.82,61.34)
Incidence	Pakistan	55.98(33.98,84.26)	68.25(41.86,101.26)	61.86(37.67,92.09)
Incidence	Libya	36.88(23.46,54.52)	62.66(40.72,91.10)	49.48(31.87,72.36)
Incidence	Afghanistan	23.59(15.25,34.52)	46.52(29.75,67.70)	34.67(22.05,49.83)
Incidence	Yemen	27.63(17.48,40.99)	53.70(34.25,79.44)	40.36(25.54,59.37)
Incidence	Saudi Arabia	30.28(18.86,44.93)	47.80(27.38,74.45)	38.23(22.94,58.15)
Incidence	Tunisia	31.48(19.30,46.74)	52.99(32.90,79.02)	41.83(26.35,61.82)
Incidence	Bhutan	40.75(25.01,61.30)	79.18(49.72,121.17)	59.88(37.72,90.94)
Incidence	Central African Republic	43.14(28.33,60.44)	31.45(19.29,47.07)	37.28(24.52,53.10)
Incidence	Nepal	73.28(53.96,95.11)	67.10(41.98,100.17)	70.20(48.66,95.54)
Incidence	United Arab Emirates	32.50(20.09,47.83)	50.14(29.54,78.61)	41.07(24.88,62.76)
Incidence	Bangladesh	54.96(38.00,76.01)	84.06(57.22,118.86)	69.70(49.01,97.50)
Incidence	Democratic Republic of the Congo	32.88(21.56,47.10)	27.84(16.58,43.56)	30.40(19.25,45.20)
Incidence	Madagascar	28.18(18.29,40.30)	31.64(19.77,46.70)	29.93(19.17,43.07)
Incidence	Comoros	25.16(16.39,36.04)	35.79(23.22,53.11)	30.41(19.76,43.79)
Incidence	Gabon	40.31(27.18,56.15)	28.17(16.07,46.28)	33.93(21.40,49.95)
Incidence	India	46.10(26.97,69.73)	174.75(112.20,256.88)	107.56(68.81,159.79)
Incidence	Angola	35.46(23.15,49.55)	28.01(16.71,42.49)	31.67(20.32,46.13)
Incidence	Eritrea	33.74(22.48,47.97)	29.69(18.05,45.44)	31.79(20.51,46.25)
Incidence	Mauritius	99.51(74.38,128.35)	130.66(96.07,174.78)	114.94(86.99,149.96)
Incidence	Congo	31.79(20.60,46.28)	28.78(16.76,46.35)	30.28(18.85,46.01)
Incidence	Kenya	23.67(13.68,36.14)	22.58(12.75,36.68)	23.14(13.33,36.01)
Incidence	Burundi	35.25(23.60,49.44)	38.12(24.58,55.51)	36.72(24.43,52.51)
Incidence	Zambia	39.33(26.97,54.32)	30.44(18.58,44.94)	34.83(23.41,49.50)
Incidence	Rwanda	30.85(20.44,42.77)	32.76(20.14,49.67)	31.81(20.55,45.69)
Incidence	Djibouti	28.73(18.51,41.17)	27.18(15.80,43.09)	28.04(17.31,41.79)
Incidence	Equatorial Guinea	34.22(22.31,50.30)	29.80(16.18,49.12)	32.37(19.98,47.73)
Incidence	Malawi	36.25(24.82,50.12)	27.11(15.49,44.74)	31.62(20.58,45.39)
Incidence	Ethiopia	23.00(13.04,35.35)	26.96(15.29,41.58)	24.94(14.40,38.45)
Incidence	Somalia	31.07(19.71,45.33)	31.77(19.65,47.42)	31.41(19.92,45.69)
Incidence	Botswana	79.86(54.93,110.75)	79.07(49.35,118.18)	79.47(53.50,113.25)
Incidence	Zimbabwe	68.64(47.90,93.94)	83.69(52.84,121.66)	76.23(51.14,107.07)
Incidence	Uganda	32.43(21.68,45.74)	27.89(16.13,43.13)	30.20(19.03,44.92)
Incidence	Mozambique	36.87(25.50,50.92)	29.06(17.69,45.04)	32.87(22.02,47.62)
Incidence	Namibia	71.45(47.20,101.11)	65.75(40.26,98.78)	68.58(44.55,99.45)
Incidence	Benin	32.03(21.46,44.59)	30.88(18.88,46.89)	31.45(20.37,45.34)
Incidence	Seychelles	54.83(36.54,76.94)	52.25(31.16,81.35)	53.56(34.68,78.59)
Incidence	Eswatini	85.89(59.23,119.56)	77.72(48.71,116.73)	81.93(55.37,115.16)
Incidence	Cameroon	38.09(26.33,52.02)	33.99(21.39,51.17)	36.05(24.48,51.31)
Incidence	Ghana	35.61(23.79,49.86)	28.95(16.43,46.15)	32.33(20.20,48.05)
Incidence	United Republic of Tanzania	31.85(21.30,45.38)	29.80(17.94,45.60)	30.81(19.75,44.68)
Incidence	Lesotho	98.05(65.48,138.29)	86.29(54.70,127.80)	92.22(61.93,131.41)
Incidence	Chad	33.84(22.63,47.71)	30.44(18.97,44.81)	32.13(21.06,46.15)
Incidence	Guinea-Bissau	37.22(24.48,53.24)	33.27(20.76,50.37)	35.25(23.11,51.38)
Incidence	Nigeria	19.52(11.34,30.15)	22.19(12.52,36.12)	20.91(12.02,33.31)
Incidence	South Africa	52.13(26.99,89.80)	44.42(22.12,75.42)	48.32(24.34,82.74)
Incidence	Burkina Faso	33.78(22.49,47.85)	32.93(20.11,49.07)	33.34(21.35,48.01)
Incidence	Mali	26.29(16.98,37.50)	31.40(19.61,48.16)	28.83(18.57,41.92)
Incidence	Gambia	29.70(19.40,43.20)	27.14(15.89,41.44)	28.40(17.38,42.47)
Incidence	Senegal	35.46(24.28,49.73)	28.89(16.83,45.94)	32.32(21.31,47.12)
Incidence	Cabo Verde	43.23(28.56,61.46)	33.77(20.20,52.61)	38.54(24.53,56.39)
Incidence	Guinea	33.74(22.59,47.91)	34.22(21.49,49.83)	33.98(22.53,48.67)
Incidence	Togo	34.83(23.62,48.67)	30.03(18.52,45.39)	32.51(21.18,46.37)
Incidence	Niger	26.05(17.09,37.28)	28.79(17.25,44.48)	27.43(17.70,40.49)
Incidence	Bermuda	20.21(12.65,30.70)	43.07(24.20,67.73)	31.49(18.65,48.34)
Incidence	Côte d'Ivoire	38.27(25.66,54.68)	30.06(18.15,45.20)	34.33(22.13,49.80)
Incidence	Sao Tome and Principe	22.13(13.38,33.13)	27.91(15.33,46.86)	25.03(14.45,39.53)
Incidence	Liberia	27.08(17.49,38.87)	33.44(20.70,51.04)	30.23(19.15,44.98)
Incidence	Greenland	365.42(289.19,442.42)	751.42(617.61,885.02)	555.16(459.73,651.59)
Incidence	Sierra Leone	30.95(20.26,44.02)	35.15(21.88,51.63)	33.08(21.46,47.35)
Incidence	Mauritania	22.66(13.67,34.02)	25.80(14.76,40.35)	24.25(14.27,37.38)
Incidence	American Samoa	80.04(56.75,107.90)	91.32(64.63,125.96)	85.46(60.97,115.06)
Incidence	Northern Mariana Islands	191.19(149.82,240.03)	108.81(78.53,145.93)	151.57(116.15,192.40)
Incidence	Cook Islands	119.35(87.54,157.64)	128.94(93.05,174.04)	124.19(91.21,163.69)
Incidence	Puerto Rico	20.83(13.16,30.17)	41.74(23.96,67.60)	31.07(18.68,47.73)
Incidence	Monaco	61.22(41.86,85.14)	107.45(70.95,154.85)	83.82(56.55,119.22)
Incidence	United States Virgin Islands	14.78(9.32,21.63)	32.70(18.84,52.12)	23.64(14.32,36.29)
Incidence	Niue	139.03(99.45,183.37)	124.54(86.80,170.50)	132.44(95.83,177.02)
Incidence	Guam	203.11(152.12,258.93)	255.43(201.01,321.00)	228.55(179.42,282.94)
Incidence	San Marino	60.50(41.52,81.86)	87.10(53.47,129.97)	73.30(48.76,104.65)
Incidence	Palau	99.66(70.87,133.98)	137.61(99.73,182.98)	118.09(85.61,155.74)
Incidence	Tuvalu	116.43(85.22,152.08)	136.17(95.44,183.69)	125.68(91.26,167.02)
Incidence	Saint Kitts and Nevis	18.86(12.74,27.19)	35.35(19.79,55.34)	27.08(16.50,40.91)
Incidence	Nauru	147.53(106.26,196.81)	168.26(122.48,222.78)	157.54(115.57,206.66)
Incidence	South Sudan	24.17(15.06,35.00)	26.04(15.42,39.74)	25.06(15.32,36.97)
Incidence	Tokelau	83.70(58.72,115.52)	110.03(74.95,151.85)	96.02(66.33,131.54)
Incidence	Sudan	36.93(23.75,54.52)	65.84(42.64,95.24)	50.90(33.17,73.43)
YLDs (Years Lived with Disability)	Indonesia	1.12(0.75,1.63)	1.71(1.10,2.51)	1.41(0.91,2.03)
YLDs (Years Lived with Disability)	Democratic People's Republic of Korea	1.95(1.19,2.98)	2.64(1.56,4.10)	2.29(1.44,3.43)
YLDs (Years Lived with Disability)	China	1.24(0.80,1.82)	1.74(1.09,2.52)	1.47(0.94,2.14)
YLDs (Years Lived with Disability)	Taiwan (Province of China)	1.39(0.86,2.17)	1.79(1.05,2.83)	1.58(0.99,2.38)
YLDs (Years Lived with Disability)	Maldives	1.19(0.75,1.74)	1.58(0.94,2.41)	1.37(0.86,1.99)
YLDs (Years Lived with Disability)	Malaysia	1.48(0.93,2.20)	1.86(1.12,2.92)	1.67(1.03,2.50)
YLDs (Years Lived with Disability)	Cambodia	1.95(1.22,2.92)	2.76(1.69,4.22)	2.35(1.51,3.52)
YLDs (Years Lived with Disability)	Lao People's Democratic Republic	2.32(1.43,3.53)	3.69(2.25,5.61)	3.00(1.85,4.47)
YLDs (Years Lived with Disability)	Philippines	1.26(0.84,1.84)	1.80(1.16,2.61)	1.52(0.99,2.22)
YLDs (Years Lived with Disability)	Myanmar	1.88(1.21,2.74)	2.33(1.40,3.48)	2.10(1.35,3.06)
YLDs (Years Lived with Disability)	Sri Lanka	2.40(1.51,3.49)	4.50(2.87,6.66)	3.45(2.20,5.02)
YLDs (Years Lived with Disability)	Thailand	1.90(1.21,2.88)	2.07(1.19,3.21)	1.98(1.25,2.98)
YLDs (Years Lived with Disability)	Timor-Leste	2.07(1.29,3.09)	3.21(1.93,4.94)	2.62(1.63,3.88)
YLDs (Years Lived with Disability)	Viet Nam	2.20(1.45,3.24)	3.51(2.10,5.35)	2.83(1.83,4.21)
YLDs (Years Lived with Disability)	Marshall Islands	5.51(3.42,8.24)	6.65(4.19,10.02)	6.07(3.84,8.76)
YLDs (Years Lived with Disability)	Kiribati	7.54(4.66,11.07)	5.96(3.35,9.36)	6.75(4.10,9.93)
YLDs (Years Lived with Disability)	Fiji	3.58(2.27,5.30)	5.00(3.14,7.54)	4.28(2.70,6.18)
YLDs (Years Lived with Disability)	Solomon Islands	6.61(4.04,9.68)	2.82(1.68,4.25)	4.80(3.01,7.09)
YLDs (Years Lived with Disability)	Micronesia (Federated States of)	5.41(3.50,7.97)	6.03(3.62,9.19)	5.71(3.59,8.26)
YLDs (Years Lived with Disability)	Papua New Guinea	2.32(1.43,3.40)	2.50(1.53,3.85)	2.40(1.56,3.48)
YLDs (Years Lived with Disability)	Tonga	2.18(1.39,3.23)	2.86(1.74,4.51)	2.50(1.61,3.72)
YLDs (Years Lived with Disability)	Samoa	3.90(2.48,5.70)	4.15(2.59,6.18)	4.02(2.56,5.80)
YLDs (Years Lived with Disability)	Vanuatu	5.33(3.30,7.83)	5.73(3.49,8.46)	5.52(3.45,7.95)
YLDs (Years Lived with Disability)	Kazakhstan	4.02(2.61,5.81)	4.20(2.57,6.14)	4.11(2.62,5.86)
YLDs (Years Lived with Disability)	Kyrgyzstan	3.07(2.03,4.33)	3.11(1.99,4.59)	3.09(2.04,4.39)
YLDs (Years Lived with Disability)	Armenia	1.70(1.11,2.43)	1.75(1.11,2.56)	1.72(1.12,2.48)
YLDs (Years Lived with Disability)	Azerbaijan	1.54(0.99,2.21)	2.08(1.34,3.04)	1.79(1.17,2.60)
YLDs (Years Lived with Disability)	Mongolia	4.57(2.96,6.69)	4.94(3.14,7.28)	4.75(3.10,6.96)
YLDs (Years Lived with Disability)	Tajikistan	1.58(1.05,2.25)	2.72(1.77,4.06)	2.13(1.42,3.10)
YLDs (Years Lived with Disability)	Georgia	1.76(1.16,2.55)	1.61(1.04,2.39)	1.69(1.10,2.42)
YLDs (Years Lived with Disability)	Uzbekistan	4.13(2.65,5.95)	5.86(3.62,8.86)	4.97(3.19,7.15)
YLDs (Years Lived with Disability)	Albania	2.22(1.44,3.30)	4.16(2.60,6.29)	3.14(2.02,4.59)
YLDs (Years Lived with Disability)	Turkmenistan	2.31(1.51,3.43)	3.86(2.35,5.84)	3.06(1.95,4.46)
YLDs (Years Lived with Disability)	Bosnia and Herzegovina	2.06(1.31,3.07)	2.90(1.84,4.28)	2.47(1.62,3.62)
YLDs (Years Lived with Disability)	Hungary	1.79(1.17,2.62)	2.31(1.44,3.41)	2.04(1.30,2.97)
YLDs (Years Lived with Disability)	Croatia	1.56(1.03,2.24)	1.54(0.97,2.35)	1.55(1.01,2.26)
YLDs (Years Lived with Disability)	Bulgaria	1.82(1.20,2.63)	2.68(1.75,3.90)	2.23(1.48,3.18)
YLDs (Years Lived with Disability)	Czechia	1.98(1.32,2.90)	2.69(1.66,3.97)	2.33(1.51,3.33)
YLDs (Years Lived with Disability)	North Macedonia	1.29(0.84,1.89)	2.35(1.48,3.48)	1.80(1.16,2.63)
YLDs (Years Lived with Disability)	Poland	1.78(1.14,2.60)	1.79(1.11,2.66)	1.79(1.12,2.64)
YLDs (Years Lived with Disability)	Montenegro	1.84(1.15,2.71)	2.91(1.78,4.31)	2.35(1.49,3.45)
YLDs (Years Lived with Disability)	Serbia	1.49(0.99,2.15)	2.29(1.45,3.46)	1.86(1.19,2.76)
YLDs (Years Lived with Disability)	Slovenia	2.32(1.52,3.32)	2.38(1.52,3.54)	2.35(1.55,3.43)
YLDs (Years Lived with Disability)	Romania	1.90(1.23,2.79)	2.41(1.53,3.72)	2.15(1.36,3.18)
YLDs (Years Lived with Disability)	Slovakia	1.64(1.07,2.37)	2.24(1.42,3.30)	1.93(1.26,2.86)
YLDs (Years Lived with Disability)	Estonia	2.26(1.45,3.25)	2.09(1.31,3.12)	2.18(1.42,3.12)
YLDs (Years Lived with Disability)	Belarus	2.36(1.48,3.65)	2.25(1.42,3.40)	2.31(1.48,3.53)
YLDs (Years Lived with Disability)	Latvia	2.23(1.39,3.26)	1.98(1.26,2.92)	2.11(1.34,3.03)
YLDs (Years Lived with Disability)	Lithuania	3.08(1.97,4.55)	2.54(1.61,3.77)	2.81(1.81,4.17)
YLDs (Years Lived with Disability)	Republic of Moldova	2.04(1.34,3.04)	2.22(1.42,3.33)	2.13(1.40,3.17)
YLDs (Years Lived with Disability)	Russian Federation	2.36(1.47,3.51)	2.63(1.67,3.85)	2.49(1.58,3.65)
YLDs (Years Lived with Disability)	Ukraine	4.11(2.56,6.03)	3.47(2.22,5.14)	3.80(2.44,5.44)
YLDs (Years Lived with Disability)	Japan	1.40(0.89,2.12)	1.96(1.21,3.03)	1.67(1.05,2.58)
YLDs (Years Lived with Disability)	Republic of Korea	1.25(0.75,1.92)	2.70(1.55,4.39)	1.95(1.16,3.08)
YLDs (Years Lived with Disability)	Brunei Darussalam	0.69(0.41,1.03)	1.55(0.87,2.40)	1.09(0.63,1.61)
YLDs (Years Lived with Disability)	Singapore	1.11(0.64,1.74)	2.05(1.17,3.27)	1.57(0.92,2.49)
YLDs (Years Lived with Disability)	New Zealand	1.34(0.81,2.04)	3.99(2.42,6.41)	2.63(1.58,4.12)
YLDs (Years Lived with Disability)	Australia	1.26(0.78,1.96)	2.48(1.43,4.10)	1.85(1.14,2.95)
YLDs (Years Lived with Disability)	Andorra	0.71(0.42,1.09)	1.34(0.75,2.19)	1.01(0.62,1.56)
YLDs (Years Lived with Disability)	Belgium	1.34(0.82,2.05)	2.29(1.30,3.71)	1.81(1.09,2.72)
YLDs (Years Lived with Disability)	Austria	1.22(0.79,1.85)	1.66(0.93,2.67)	1.43(0.89,2.17)
YLDs (Years Lived with Disability)	Cyprus	0.71(0.43,1.07)	1.18(0.67,1.91)	0.93(0.57,1.45)
YLDs (Years Lived with Disability)	Denmark	0.66(0.38,1.03)	1.29(0.71,2.09)	0.97(0.58,1.52)
YLDs (Years Lived with Disability)	Finland	1.40(0.86,2.18)	2.77(1.61,4.48)	2.07(1.24,3.17)
YLDs (Years Lived with Disability)	France	0.83(0.49,1.24)	1.43(0.83,2.34)	1.12(0.69,1.71)
YLDs (Years Lived with Disability)	Germany	0.95(0.58,1.46)	1.55(0.88,2.54)	1.24(0.75,1.91)
YLDs (Years Lived with Disability)	Greece	0.59(0.36,0.89)	1.19(0.66,1.98)	0.88(0.52,1.38)
YLDs (Years Lived with Disability)	Iceland	0.89(0.53,1.34)	1.25(0.69,2.11)	1.06(0.63,1.71)
YLDs (Years Lived with Disability)	Israel	0.69(0.41,1.08)	1.13(0.63,1.80)	0.91(0.53,1.38)
YLDs (Years Lived with Disability)	Ireland	1.18(0.75,1.79)	1.41(0.83,2.33)	1.29(0.80,2.03)
YLDs (Years Lived with Disability)	Italy	0.33(0.21,0.48)	0.61(0.38,0.92)	0.47(0.29,0.69)
YLDs (Years Lived with Disability)	Luxembourg	0.89(0.53,1.35)	1.45(0.80,2.30)	1.16(0.68,1.76)
YLDs (Years Lived with Disability)	Malta	0.71(0.44,1.09)	0.91(0.52,1.51)	0.81(0.49,1.26)
YLDs (Years Lived with Disability)	Portugal	0.56(0.33,0.84)	1.38(0.79,2.27)	0.96(0.57,1.50)
YLDs (Years Lived with Disability)	Sweden	0.95(0.59,1.44)	1.85(1.10,2.99)	1.38(0.84,2.15)
YLDs (Years Lived with Disability)	Spain	0.77(0.46,1.20)	0.81(0.46,1.29)	0.79(0.47,1.21)
YLDs (Years Lived with Disability)	Norway	0.99(0.60,1.47)	1.60(0.96,2.49)	1.29(0.78,1.96)
YLDs (Years Lived with Disability)	Netherlands	0.71(0.43,1.06)	1.63(0.92,2.81)	1.16(0.68,1.85)
YLDs (Years Lived with Disability)	Switzerland	1.09(0.66,1.66)	2.11(1.21,3.51)	1.58(0.97,2.51)
YLDs (Years Lived with Disability)	United Kingdom	0.74(0.47,1.08)	1.13(0.67,1.70)	0.93(0.57,1.37)
YLDs (Years Lived with Disability)	Uruguay	2.36(1.50,3.67)	3.20(1.86,5.05)	2.77(1.68,4.28)
YLDs (Years Lived with Disability)	Chile	1.96(1.26,2.94)	4.23(2.55,6.46)	3.07(1.95,4.55)
YLDs (Years Lived with Disability)	Canada	2.26(1.39,3.54)	4.58(2.77,7.34)	3.39(2.12,5.28)
YLDs (Years Lived with Disability)	Argentina	2.95(1.88,4.58)	3.76(2.33,5.56)	3.35(2.12,4.99)
YLDs (Years Lived with Disability)	United States of America	1.98(1.26,2.92)	3.54(2.12,5.36)	2.74(1.68,4.11)
YLDs (Years Lived with Disability)	Antigua and Barbuda	0.48(0.31,0.70)	1.17(0.72,1.77)	0.82(0.51,1.20)
YLDs (Years Lived with Disability)	Barbados	0.50(0.32,0.72)	1.12(0.72,1.64)	0.80(0.52,1.16)
YLDs (Years Lived with Disability)	Belize	0.77(0.50,1.13)	1.39(0.89,2.06)	1.08(0.71,1.56)
YLDs (Years Lived with Disability)	Bahamas	0.52(0.33,0.78)	1.23(0.79,1.82)	0.87(0.57,1.23)
YLDs (Years Lived with Disability)	Haiti	0.84(0.55,1.18)	2.79(1.75,4.19)	1.81(1.14,2.64)
YLDs (Years Lived with Disability)	Dominican Republic	0.68(0.44,0.98)	1.36(0.85,2.07)	1.02(0.65,1.50)
YLDs (Years Lived with Disability)	Cuba	0.67(0.45,0.97)	1.13(0.72,1.66)	0.89(0.58,1.29)
YLDs (Years Lived with Disability)	Guyana	1.83(1.23,2.64)	3.37(2.13,5.13)	2.59(1.66,3.87)
YLDs (Years Lived with Disability)	Dominica	0.65(0.43,0.95)	1.33(0.87,1.93)	0.98(0.64,1.39)
YLDs (Years Lived with Disability)	Grenada	0.55(0.36,0.81)	1.28(0.83,1.93)	0.90(0.59,1.31)
YLDs (Years Lived with Disability)	Saint Lucia	0.68(0.45,0.97)	1.27(0.79,1.88)	0.97(0.64,1.38)
YLDs (Years Lived with Disability)	Trinidad and Tobago	0.88(0.58,1.26)	1.88(1.22,2.76)	1.37(0.91,1.98)
YLDs (Years Lived with Disability)	Ecuador	1.50(1.00,2.12)	3.29(2.17,4.63)	2.38(1.57,3.27)
YLDs (Years Lived with Disability)	Jamaica	0.48(0.31,0.70)	1.25(0.79,1.86)	0.86(0.56,1.28)
YLDs (Years Lived with Disability)	Bolivia (Plurinational State of)	0.89(0.59,1.29)	2.08(1.28,3.10)	1.48(0.94,2.17)
YLDs (Years Lived with Disability)	Suriname	1.38(0.88,2.04)	3.47(2.28,5.17)	2.39(1.60,3.49)
YLDs (Years Lived with Disability)	Peru	0.59(0.39,0.86)	1.22(0.80,1.80)	0.89(0.60,1.27)
YLDs (Years Lived with Disability)	Colombia	0.90(0.60,1.27)	2.17(1.43,3.10)	1.52(1.01,2.13)
YLDs (Years Lived with Disability)	Guatemala	0.88(0.58,1.28)	3.28(2.16,4.68)	2.08(1.37,2.91)
YLDs (Years Lived with Disability)	El Salvador	0.84(0.55,1.19)	2.67(1.70,3.86)	1.73(1.12,2.48)
YLDs (Years Lived with Disability)	Saint Vincent and the Grenadines	0.69(0.44,0.98)	1.27(0.81,1.88)	0.97(0.63,1.39)
YLDs (Years Lived with Disability)	Mexico	0.99(0.65,1.41)	1.75(1.13,2.51)	1.36(0.90,1.94)
YLDs (Years Lived with Disability)	Costa Rica	1.01(0.66,1.43)	1.38(0.88,2.08)	1.19(0.79,1.74)
YLDs (Years Lived with Disability)	Panama	0.72(0.45,1.04)	1.60(1.00,2.26)	1.15(0.74,1.62)
YLDs (Years Lived with Disability)	Honduras	0.63(0.42,0.92)	1.72(1.11,2.49)	1.17(0.77,1.66)
YLDs (Years Lived with Disability)	Nicaragua	0.98(0.66,1.37)	2.72(1.77,3.82)	1.83(1.20,2.55)
YLDs (Years Lived with Disability)	Venezuela (Bolivarian Republic of)	1.04(0.69,1.47)	2.23(1.43,3.21)	1.63(1.08,2.31)
YLDs (Years Lived with Disability)	Brazil	0.63(0.43,0.89)	0.85(0.57,1.23)	0.74(0.49,1.06)
YLDs (Years Lived with Disability)	Paraguay	0.80(0.52,1.20)	1.73(1.10,2.64)	1.25(0.81,1.85)
YLDs (Years Lived with Disability)	Iraq	1.08(0.72,1.57)	1.76(1.15,2.72)	1.41(0.97,2.09)
YLDs (Years Lived with Disability)	Iran (Islamic Republic of)	1.07(0.70,1.54)	1.73(1.09,2.57)	1.39(0.89,2.03)
YLDs (Years Lived with Disability)	Bahrain	1.02(0.64,1.50)	1.43(0.86,2.23)	1.21(0.74,1.80)
YLDs (Years Lived with Disability)	Algeria	0.96(0.59,1.41)	1.74(1.05,2.62)	1.34(0.86,1.94)
YLDs (Years Lived with Disability)	Egypt	0.97(0.61,1.41)	1.69(1.06,2.53)	1.31(0.86,1.87)
YLDs (Years Lived with Disability)	Jordan	0.79(0.49,1.22)	1.35(0.82,2.02)	1.06(0.69,1.57)
YLDs (Years Lived with Disability)	Lebanon	0.99(0.61,1.49)	1.53(0.94,2.36)	1.24(0.81,1.84)
YLDs (Years Lived with Disability)	Kuwait	0.79(0.51,1.23)	1.19(0.70,1.81)	0.98(0.63,1.47)
YLDs (Years Lived with Disability)	Palestine	0.88(0.57,1.30)	1.44(0.89,2.21)	1.15(0.74,1.70)
YLDs (Years Lived with Disability)	Qatar	0.81(0.51,1.24)	1.17(0.71,1.85)	0.99(0.63,1.47)
YLDs (Years Lived with Disability)	Morocco	1.33(0.86,2.00)	2.39(1.43,3.59)	1.85(1.15,2.74)
YLDs (Years Lived with Disability)	Oman	0.92(0.56,1.34)	1.17(0.72,1.79)	1.04(0.64,1.50)
YLDs (Years Lived with Disability)	Tunisia	0.89(0.56,1.36)	1.44(0.83,2.19)	1.15(0.72,1.69)
YLDs (Years Lived with Disability)	Libya	1.10(0.71,1.58)	1.84(1.17,2.77)	1.46(0.96,2.12)
YLDs (Years Lived with Disability)	Syrian Arab Republic	0.90(0.59,1.30)	1.48(0.93,2.16)	1.19(0.77,1.70)
YLDs (Years Lived with Disability)	Saudi Arabia	0.88(0.56,1.36)	1.33(0.82,2.04)	1.08(0.70,1.58)
YLDs (Years Lived with Disability)	Türkiye	0.92(0.59,1.36)	1.65(1.01,2.58)	1.28(0.84,1.93)
YLDs (Years Lived with Disability)	United Arab Emirates	1.01(0.63,1.50)	1.57(0.97,2.36)	1.28(0.83,1.85)
YLDs (Years Lived with Disability)	Yemen	1.18(0.79,1.69)	2.32(1.47,3.59)	1.74(1.13,2.55)
YLDs (Years Lived with Disability)	Afghanistan	1.24(0.83,1.78)	2.50(1.59,3.78)	1.85(1.19,2.73)
YLDs (Years Lived with Disability)	Bangladesh	2.30(1.45,3.31)	3.24(2.04,4.91)	2.77(1.80,4.05)
YLDs (Years Lived with Disability)	India	1.92(1.28,2.74)	6.16(3.86,9.10)	3.95(2.52,5.71)
YLDs (Years Lived with Disability)	Bhutan	1.64(1.08,2.48)	3.17(1.92,4.80)	2.40(1.54,3.54)
YLDs (Years Lived with Disability)	Angola	1.84(1.18,2.69)	1.64(0.94,2.50)	1.74(1.09,2.54)
YLDs (Years Lived with Disability)	Nepal	2.30(1.46,3.31)	2.78(1.79,4.18)	2.54(1.66,3.71)
YLDs (Years Lived with Disability)	Pakistan	2.51(1.61,3.63)	3.05(1.92,4.47)	2.77(1.78,3.97)
YLDs (Years Lived with Disability)	Central African Republic	2.81(1.78,4.09)	2.38(1.44,3.57)	2.59(1.63,3.77)
YLDs (Years Lived with Disability)	Congo	1.62(1.02,2.46)	1.62(1.02,2.40)	1.62(1.01,2.31)
YLDs (Years Lived with Disability)	Burundi	2.04(1.31,3.00)	2.40(1.50,3.69)	2.23(1.44,3.30)
YLDs (Years Lived with Disability)	Democratic Republic of the Congo	1.81(1.14,2.69)	1.70(1.06,2.57)	1.76(1.11,2.56)
YLDs (Years Lived with Disability)	Equatorial Guinea	1.50(0.96,2.25)	1.42(0.87,2.17)	1.47(0.95,2.13)
YLDs (Years Lived with Disability)	Eritrea	1.90(1.22,2.74)	1.89(1.13,2.77)	1.90(1.22,2.71)
YLDs (Years Lived with Disability)	Comoros	1.37(0.87,1.95)	1.93(1.18,2.93)	1.64(1.04,2.39)
YLDs (Years Lived with Disability)	Djibouti	1.47(0.94,2.21)	1.50(0.93,2.22)	1.49(0.97,2.17)
YLDs (Years Lived with Disability)	Gabon	1.77(1.13,2.61)	1.43(0.90,2.15)	1.59(1.06,2.31)
YLDs (Years Lived with Disability)	Mauritius	2.63(1.68,4.00)	4.04(2.43,6.12)	3.32(2.09,4.89)
YLDs (Years Lived with Disability)	Kenya	1.16(0.76,1.64)	1.22(0.79,1.79)	1.19(0.78,1.71)
YLDs (Years Lived with Disability)	Madagascar	1.57(1.00,2.33)	1.85(1.18,2.87)	1.71(1.11,2.51)
YLDs (Years Lived with Disability)	Malawi	1.90(1.25,2.81)	1.61(1.00,2.40)	1.75(1.14,2.55)
YLDs (Years Lived with Disability)	Mozambique	1.98(1.30,2.93)	1.77(1.07,2.63)	1.87(1.21,2.74)
YLDs (Years Lived with Disability)	Ethiopia	1.20(0.79,1.76)	1.51(0.95,2.22)	1.35(0.88,1.99)
YLDs (Years Lived with Disability)	Uganda	1.64(1.04,2.33)	1.56(0.96,2.44)	1.60(1.01,2.34)
YLDs (Years Lived with Disability)	Botswana	3.01(1.87,4.41)	3.90(2.39,5.81)	3.45(2.24,5.05)
YLDs (Years Lived with Disability)	Seychelles	1.74(1.07,2.60)	1.96(1.13,3.11)	1.85(1.15,2.79)
YLDs (Years Lived with Disability)	Zambia	1.97(1.27,2.83)	1.69(1.04,2.57)	1.83(1.19,2.70)
YLDs (Years Lived with Disability)	United Republic of Tanzania	1.64(1.07,2.39)	1.67(1.04,2.48)	1.66(1.08,2.41)
YLDs (Years Lived with Disability)	Zimbabwe	2.94(1.82,4.44)	4.63(2.78,7.00)	3.79(2.39,5.62)
YLDs (Years Lived with Disability)	Somalia	2.03(1.32,2.94)	2.21(1.36,3.33)	2.12(1.36,3.05)
YLDs (Years Lived with Disability)	Namibia	2.78(1.70,4.28)	3.30(2.03,5.17)	3.04(1.93,4.53)
YLDs (Years Lived with Disability)	Eswatini	3.18(1.99,4.74)	4.07(2.57,6.21)	3.61(2.31,5.35)
YLDs (Years Lived with Disability)	Rwanda	1.63(1.03,2.34)	1.82(1.14,2.82)	1.72(1.11,2.58)
YLDs (Years Lived with Disability)	South Africa	1.83(1.16,2.69)	1.78(1.12,2.60)	1.80(1.16,2.67)
YLDs (Years Lived with Disability)	Lesotho	3.94(2.48,5.80)	5.13(3.06,7.75)	4.53(2.85,6.66)
YLDs (Years Lived with Disability)	Niger	1.54(0.98,2.21)	1.81(1.11,2.77)	1.68(1.06,2.44)
YLDs (Years Lived with Disability)	Gambia	1.48(0.92,2.13)	1.48(0.91,2.16)	1.48(0.94,2.15)
YLDs (Years Lived with Disability)	Burkina Faso	1.88(1.18,2.74)	1.99(1.21,2.98)	1.94(1.22,2.79)
YLDs (Years Lived with Disability)	Ghana	1.72(1.14,2.50)	1.58(0.99,2.39)	1.65(1.08,2.42)
YLDs (Years Lived with Disability)	Benin	1.68(1.10,2.40)	1.74(1.11,2.61)	1.71(1.12,2.50)
YLDs (Years Lived with Disability)	Cabo Verde	1.54(1.00,2.30)	1.35(0.84,2.11)	1.45(0.95,2.09)
YLDs (Years Lived with Disability)	Guinea	1.90(1.26,2.75)	2.03(1.23,3.12)	1.96(1.27,2.86)
YLDs (Years Lived with Disability)	Mali	1.47(0.93,2.08)	1.82(1.15,2.74)	1.64(1.05,2.37)
YLDs (Years Lived with Disability)	Cameroon	1.93(1.26,2.82)	1.83(1.15,2.76)	1.88(1.23,2.72)
YLDs (Years Lived with Disability)	Sierra Leone	1.74(1.13,2.51)	2.01(1.24,3.04)	1.88(1.23,2.71)
YLDs (Years Lived with Disability)	Côte d'Ivoire	1.93(1.26,2.78)	1.60(1.00,2.42)	1.77(1.17,2.56)
YLDs (Years Lived with Disability)	Greenland	5.37(3.29,8.40)	12.22(7.29,19.02)	8.74(5.54,13.21)
YLDs (Years Lived with Disability)	Guinea-Bissau	2.15(1.34,3.27)	2.09(1.26,3.21)	2.12(1.36,3.17)
YLDs (Years Lived with Disability)	Nigeria	0.97(0.64,1.39)	1.19(0.77,1.71)	1.08(0.71,1.54)
YLDs (Years Lived with Disability)	Senegal	1.79(1.11,2.61)	1.56(0.98,2.37)	1.68(1.06,2.42)
YLDs (Years Lived with Disability)	Liberia	1.39(0.90,2.00)	1.72(1.06,2.56)	1.55(1.01,2.27)
YLDs (Years Lived with Disability)	Bermuda	0.52(0.33,0.75)	1.08(0.65,1.62)	0.80(0.49,1.15)
YLDs (Years Lived with Disability)	Guam	5.02(3.00,7.48)	6.59(3.93,9.85)	5.78(3.59,8.34)
YLDs (Years Lived with Disability)	Mauritania	1.05(0.67,1.50)	1.23(0.75,1.84)	1.14(0.72,1.60)
YLDs (Years Lived with Disability)	Sao Tome and Principe	1.04(0.69,1.45)	1.35(0.80,2.00)	1.20(0.77,1.70)
YLDs (Years Lived with Disability)	Chad	1.98(1.28,2.89)	1.93(1.18,2.86)	1.95(1.28,2.80)
YLDs (Years Lived with Disability)	Cook Islands	2.78(1.74,4.40)	3.06(1.81,4.72)	2.92(1.85,4.47)
YLDs (Years Lived with Disability)	American Samoa	2.67(1.65,4.01)	3.25(2.04,4.87)	2.95(1.90,4.47)
YLDs (Years Lived with Disability)	Togo	1.78(1.17,2.61)	1.63(0.98,2.41)	1.71(1.11,2.50)
YLDs (Years Lived with Disability)	Nauru	5.56(3.39,8.39)	6.47(3.94,10.30)	6.00(3.75,8.90)
YLDs (Years Lived with Disability)	South Sudan	1.34(0.86,1.94)	1.55(0.96,2.29)	1.44(0.93,2.06)
YLDs (Years Lived with Disability)	United States Virgin Islands	0.49(0.32,0.71)	1.09(0.71,1.62)	0.79(0.52,1.14)
YLDs (Years Lived with Disability)	Niue	4.34(2.78,6.38)	3.96(2.39,5.93)	4.17(2.70,6.13)
YLDs (Years Lived with Disability)	Northern Mariana Islands	4.81(3.10,7.07)	3.02(1.82,4.59)	3.95(2.56,5.72)
YLDs (Years Lived with Disability)	Saint Kitts and Nevis	0.64(0.43,0.95)	1.34(0.84,1.99)	0.99(0.65,1.44)
YLDs (Years Lived with Disability)	Monaco	0.94(0.56,1.47)	1.64(0.95,2.74)	1.29(0.76,2.05)
YLDs (Years Lived with Disability)	Tuvalu	4.25(2.71,6.40)	5.06(3.07,7.66)	4.63(2.93,6.91)
YLDs (Years Lived with Disability)	San Marino	0.94(0.59,1.40)	1.42(0.78,2.40)	1.17(0.70,1.79)
YLDs (Years Lived with Disability)	Palau	3.04(1.87,4.53)	4.14(2.49,6.30)	3.58(2.24,5.29)
YLDs (Years Lived with Disability)	Tokelau	2.70(1.72,3.94)	3.49(2.10,5.45)	3.07(1.96,4.46)
YLDs (Years Lived with Disability)	Sudan	1.39(0.87,2.03)	2.54(1.59,4.01)	1.95(1.25,2.95)
YLDs (Years Lived with Disability)	Puerto Rico	0.54(0.35,0.80)	1.07(0.65,1.66)	0.80(0.52,1.20)
DALYs (Disability-Adjusted Life Years)	Maldives	80.88(54.23,115.66)	25.23(17.27,37.17)	54.42(39.51,74.61)
DALYs (Disability-Adjusted Life Years)	Philippines	206.86(116.61,260.35)	99.47(62.75,120.18)	154.66(92.39,185.87)
DALYs (Disability-Adjusted Life Years)	Bhutan	180.84(100.01,382.17)	142.32(69.58,362.23)	161.66(96.66,358.86)
DALYs (Disability-Adjusted Life Years)	Equatorial Guinea	257.54(146.38,451.03)	104.94(41.78,223.64)	193.75(110.00,341.66)
DALYs (Disability-Adjusted Life Years)	Eswatini	987.43(533.78,1607.10)	282.01(123.20,482.55)	645.51(362.89,976.49)
DALYs (Disability-Adjusted Life Years)	Mali	156.39(88.51,288.03)	143.67(80.21,234.48)	150.06(96.64,222.84)
DALYs (Disability-Adjusted Life Years)	Ethiopia	216.11(164.46,283.41)	128.27(85.46,184.14)	173.13(138.83,214.48)
DALYs (Disability-Adjusted Life Years)	Senegal	281.40(182.75,444.07)	116.25(68.39,205.81)	202.40(139.05,310.15)
DALYs (Disability-Adjusted Life Years)	Togo	276.77(166.58,469.07)	114.08(60.16,190.78)	198.16(123.42,310.05)
DALYs (Disability-Adjusted Life Years)	Chad	279.84(166.21,460.51)	131.88(74.15,217.74)	205.43(131.09,314.47)
DALYs (Disability-Adjusted Life Years)	Papua New Guinea	102.08(61.68,303.69)	118.06(58.73,349.50)	109.62(65.44,288.28)
DALYs (Disability-Adjusted Life Years)	Oman	45.76(30.05,68.62)	22.32(14.21,33.88)	34.27(24.77,46.99)
DALYs (Disability-Adjusted Life Years)	Belarus	494.74(394.59,602.28)	162.31(136.37,193.43)	333.50(277.54,399.44)
DALYs (Disability-Adjusted Life Years)	Armenia	156.98(136.85,179.32)	66.26(57.16,74.61)	114.57(100.44,129.58)
DALYs (Disability-Adjusted Life Years)	Bulgaria	263.64(209.41,315.02)	135.31(109.31,165.56)	201.41(167.77,236.40)
DALYs (Disability-Adjusted Life Years)	Singapore	397.06(338.02,456.19)	325.95(288.75,362.32)	362.45(327.00,401.88)
DALYs (Disability-Adjusted Life Years)	Mozambique	411.06(250.82,640.97)	146.90(79.04,252.81)	275.69(180.60,407.75)
DALYs (Disability-Adjusted Life Years)	Solomon Islands	1336.05(873.31,1833.13)	768.96(494.93,1172.04)	1064.16(730.08,1420.65)
DALYs (Disability-Adjusted Life Years)	Türkiye	242.24(161.10,334.72)	141.68(83.55,195.57)	193.31(132.49,252.06)
DALYs (Disability-Adjusted Life Years)	Antigua and Barbuda	45.86(36.18,56.47)	15.60(13.23,18.54)	31.03(25.80,36.90)
DALYs (Disability-Adjusted Life Years)	Germany	269.33(235.39,304.48)	112.82(99.51,126.16)	194.16(174.15,213.37)
DALYs (Disability-Adjusted Life Years)	Sweden	339.39(285.13,402.49)	147.34(131.39,163.46)	246.58(217.08,280.92)
DALYs (Disability-Adjusted Life Years)	Seychelles	3.75(2.68,5.06)	5.25(3.84,7.47)	4.49(3.41,5.99)
DALYs (Disability-Adjusted Life Years)	Mongolia	834.41(634.51,1025.00)	237.66(162.80,306.99)	541.85(419.83,646.96)
DALYs (Disability-Adjusted Life Years)	Russian Federation	593.10(549.92,623.95)	242.21(228.19,255.73)	422.06(398.32,440.84)
DALYs (Disability-Adjusted Life Years)	Belgium	360.34(308.27,407.08)	113.41(99.97,127.86)	239.74(211.96,264.63)
DALYs (Disability-Adjusted Life Years)	Honduras	187.07(114.64,294.57)	105.30(50.57,200.15)	146.58(91.33,224.98)
DALYs (Disability-Adjusted Life Years)	Bermuda	59.37(45.10,79.28)	37.49(30.37,48.14)	48.58(39.64,62.79)
DALYs (Disability-Adjusted Life Years)	Palau	442.13(292.93,636.70)	1969.42(1324.66,2949.66)	1183.87(863.25,1678.71)
DALYs (Disability-Adjusted Life Years)	Montenegro	380.40(274.94,519.61)	153.45(113.87,214.45)	271.68(204.92,347.84)
DALYs (Disability-Adjusted Life Years)	Saint Vincent and the Grenadines	160.09(120.81,206.12)	56.82(45.98,69.25)	109.73(88.35,133.95)
DALYs (Disability-Adjusted Life Years)	Iraq	232.51(143.13,339.32)	120.93(74.40,180.52)	178.44(122.53,247.87)
DALYs (Disability-Adjusted Life Years)	Democratic People's Republic of Korea	275.55(176.53,406.25)	182.89(108.09,314.82)	230.21(159.10,335.30)
DALYs (Disability-Adjusted Life Years)	Afghanistan	180.98(110.78,304.42)	133.23(67.28,361.07)	157.90(104.20,314.52)
DALYs (Disability-Adjusted Life Years)	Lao People's Democratic Republic	309.30(179.61,477.52)	233.62(132.60,389.30)	271.96(172.70,404.08)
DALYs (Disability-Adjusted Life Years)	Iceland	444.95(376.10,526.31)	39.05(31.71,48.53)	246.67(212.31,287.66)
DALYs (Disability-Adjusted Life Years)	United Kingdom	247.41(237.54,256.79)	85.59(82.43,88.44)	168.32(162.63,173.48)
DALYs (Disability-Adjusted Life Years)	Nicaragua	302.61(213.40,405.94)	257.50(180.77,360.76)	280.63(217.98,358.49)
DALYs (Disability-Adjusted Life Years)	Barbados	105.36(65.97,151.76)	59.46(45.38,77.26)	82.95(58.94,114.72)
DALYs (Disability-Adjusted Life Years)	Turkmenistan	482.99(368.29,629.24)	339.55(272.45,422.55)	414.08(322.66,526.18)
DALYs (Disability-Adjusted Life Years)	Saint Kitts and Nevis	92.94(64.30,129.82)	40.87(31.40,50.98)	66.99(49.83,88.81)
DALYs (Disability-Adjusted Life Years)	Romania	311.44(256.10,368.17)	77.64(66.89,90.04)	197.86(168.75,228.45)
DALYs (Disability-Adjusted Life Years)	Trinidad and Tobago	388.44(266.00,550.89)	161.44(129.04,205.10)	276.99(204.74,366.44)
DALYs (Disability-Adjusted Life Years)	Morocco	176.67(100.71,281.27)	179.68(94.72,294.57)	178.14(112.56,268.38)
DALYs (Disability-Adjusted Life Years)	Congo	275.75(181.39,414.68)	132.43(80.95,213.81)	203.80(141.50,303.79)
DALYs (Disability-Adjusted Life Years)	Ghana	204.35(134.66,336.70)	87.18(50.01,147.85)	146.56(101.84,223.77)
DALYs (Disability-Adjusted Life Years)	Namibia	592.56(384.80,924.01)	157.22(77.16,314.34)	373.46(250.79,565.97)
DALYs (Disability-Adjusted Life Years)	Guinea-Bissau	376.36(240.26,586.53)	163.15(89.31,264.89)	270.00(186.44,398.76)
DALYs (Disability-Adjusted Life Years)	Burundi	294.47(185.01,531.62)	178.87(100.64,288.99)	235.39(158.42,366.91)
DALYs (Disability-Adjusted Life Years)	Benin	231.93(138.86,409.33)	103.03(51.07,180.83)	167.05(104.75,272.84)
DALYs (Disability-Adjusted Life Years)	Nigeria	181.51(122.67,245.06)	61.29(36.28,98.83)	119.01(83.64,161.46)
DALYs (Disability-Adjusted Life Years)	Djibouti	158.34(76.81,305.21)	102.37(53.80,179.21)	133.46(71.47,234.62)
DALYs (Disability-Adjusted Life Years)	Cameroon	289.80(178.13,487.23)	115.81(57.30,203.85)	203.56(126.97,328.72)
DALYs (Disability-Adjusted Life Years)	Malta	191.49(150.58,232.38)	25.49(21.14,30.69)	111.16(89.13,133.26)
DALYs (Disability-Adjusted Life Years)	Taiwan (Province of China)	199.84(166.07,234.67)	127.36(109.31,147.38)	165.18(145.46,185.82)
DALYs (Disability-Adjusted Life Years)	Paraguay	370.72(229.64,533.50)	257.23(159.61,344.98)	315.27(204.57,418.27)
DALYs (Disability-Adjusted Life Years)	Cambodia	174.41(101.40,275.74)	114.79(62.19,227.94)	145.37(89.48,225.34)
DALYs (Disability-Adjusted Life Years)	Grenada	81.56(64.32,101.97)	86.98(69.44,108.62)	84.14(70.68,99.23)
DALYs (Disability-Adjusted Life Years)	Myanmar	203.81(123.59,309.95)	63.62(35.31,114.32)	134.13(90.93,193.47)
DALYs (Disability-Adjusted Life Years)	Gabon	286.00(177.74,449.70)	85.76(43.62,175.82)	180.77(116.63,283.06)
DALYs (Disability-Adjusted Life Years)	Sri Lanka	488.24(303.52,706.82)	477.09(358.89,637.97)	482.70(348.90,644.06)
DALYs (Disability-Adjusted Life Years)	Bangladesh	319.15(216.39,452.83)	224.05(135.59,414.52)	270.97(195.99,377.34)
DALYs (Disability-Adjusted Life Years)	Angola	271.53(165.60,416.58)	116.43(63.29,204.10)	192.68(126.50,285.76)
DALYs (Disability-Adjusted Life Years)	Malawi	372.13(231.02,578.54)	133.04(71.48,246.46)	251.02(167.04,383.40)
DALYs (Disability-Adjusted Life Years)	Cook Islands	534.05(393.44,739.89)	330.11(233.94,471.14)	431.05(331.06,557.05)
DALYs (Disability-Adjusted Life Years)	Eritrea	360.33(215.44,540.17)	171.13(103.21,261.44)	269.16(180.04,385.20)
DALYs (Disability-Adjusted Life Years)	Kenya	208.33(149.24,366.19)	93.87(61.21,151.83)	151.91(113.45,246.06)
DALYs (Disability-Adjusted Life Years)	Zimbabwe	903.42(546.13,1337.39)	473.98(244.19,766.96)	686.96(439.14,966.15)
DALYs (Disability-Adjusted Life Years)	Liberia	248.21(142.26,454.90)	149.88(76.39,252.46)	199.50(121.54,332.83)
DALYs (Disability-Adjusted Life Years)	Mauritania	115.84(60.37,242.53)	76.74(42.67,126.93)	96.08(58.13,166.57)
DALYs (Disability-Adjusted Life Years)	Tonga	275.41(175.43,397.64)	251.49(159.71,377.49)	263.90(179.97,360.74)
DALYs (Disability-Adjusted Life Years)	Kazakhstan	624.66(548.45,708.66)	326.40(299.29,353.40)	478.49(432.03,528.33)
DALYs (Disability-Adjusted Life Years)	Cabo Verde	437.89(293.96,600.47)	67.89(38.30,116.24)	254.41(178.95,340.57)
DALYs (Disability-Adjusted Life Years)	Lithuania	545.26(476.19,613.77)	93.36(82.33,106.16)	324.73(287.68,361.15)
DALYs (Disability-Adjusted Life Years)	Hungary	291.45(240.15,335.16)	109.64(92.37,128.34)	203.07(174.25,229.10)
DALYs (Disability-Adjusted Life Years)	Côte d'Ivoire	298.23(187.43,505.24)	102.73(48.36,182.68)	204.32(128.12,331.75)
DALYs (Disability-Adjusted Life Years)	Sierra Leone	193.81(96.89,374.20)	129.71(65.97,215.31)	161.32(90.33,278.68)
DALYs (Disability-Adjusted Life Years)	Indonesia	114.36(75.52,151.21)	46.85(33.25,79.30)	81.65(65.39,103.38)
DALYs (Disability-Adjusted Life Years)	Malaysia	173.27(113.20,252.50)	69.17(41.45,123.74)	122.62(88.52,171.32)
DALYs (Disability-Adjusted Life Years)	Timor-Leste	262.85(166.15,406.53)	208.67(128.27,331.61)	236.53(158.57,342.06)
DALYs (Disability-Adjusted Life Years)	Palestine	49.74(31.67,72.91)	21.40(14.19,32.61)	35.91(25.29,48.73)
DALYs (Disability-Adjusted Life Years)	Guam	1348.92(1063.89,1641.19)	290.17(226.44,355.55)	834.04(682.09,991.16)
DALYs (Disability-Adjusted Life Years)	Nepal	637.40(414.87,1006.28)	548.46(316.50,869.47)	593.13(428.69,836.22)
DALYs (Disability-Adjusted Life Years)	Comoros	147.65(77.24,284.02)	171.43(104.94,260.36)	159.40(102.58,244.95)
DALYs (Disability-Adjusted Life Years)	Central African Republic	481.08(299.82,714.62)	190.44(112.10,317.76)	335.47(218.28,485.30)
DALYs (Disability-Adjusted Life Years)	Ireland	226.60(188.49,273.99)	55.32(46.91,64.16)	142.80(122.75,166.69)
DALYs (Disability-Adjusted Life Years)	Democratic Republic of the Congo	279.50(172.00,486.36)	142.72(80.38,258.64)	212.15(142.83,345.48)
DALYs (Disability-Adjusted Life Years)	Madagascar	271.00(161.88,418.22)	174.18(97.10,264.60)	222.07(151.54,315.53)
DALYs (Disability-Adjusted Life Years)	India	392.87(325.31,463.94)	695.65(575.55,821.34)	537.52(469.94,618.80)
DALYs (Disability-Adjusted Life Years)	Mauritius	329.73(266.70,399.61)	179.84(152.78,209.41)	255.50(213.64,303.05)
DALYs (Disability-Adjusted Life Years)	Somalia	242.62(117.07,484.71)	195.03(107.43,363.77)	219.85(123.67,384.29)
DALYs (Disability-Adjusted Life Years)	New Zealand	584.72(529.90,638.41)	465.79(429.96,504.58)	527.11(492.04,563.17)
DALYs (Disability-Adjusted Life Years)	Uzbekistan	573.00(481.54,675.95)	587.97(518.16,660.98)	580.27(504.10,663.51)
DALYs (Disability-Adjusted Life Years)	Serbia	175.07(132.77,223.77)	75.31(55.61,103.65)	128.25(102.12,161.64)
DALYs (Disability-Adjusted Life Years)	Belize	156.75(118.88,202.25)	85.60(70.04,102.34)	121.17(99.66,147.61)
DALYs (Disability-Adjusted Life Years)	Ecuador	652.36(520.60,793.72)	428.81(360.49,499.27)	542.20(452.63,637.86)
DALYs (Disability-Adjusted Life Years)	Panama	309.23(237.70,389.38)	173.95(141.19,205.10)	243.29(194.71,298.10)
DALYs (Disability-Adjusted Life Years)	Lebanon	39.74(25.59,58.31)	42.46(28.11,62.26)	41.03(30.18,55.65)
DALYs (Disability-Adjusted Life Years)	Azerbaijan	124.63(92.45,167.15)	62.14(47.12,86.80)	95.52(74.09,126.69)
DALYs (Disability-Adjusted Life Years)	Bosnia and Herzegovina	241.90(176.48,314.69)	75.44(54.29,106.90)	160.93(124.08,199.64)
DALYs (Disability-Adjusted Life Years)	Estonia	475.47(393.79,552.25)	163.32(134.67,189.86)	323.30(273.53,368.01)
DALYs (Disability-Adjusted Life Years)	Republic of Korea	347.51(249.99,415.77)	278.66(157.51,323.92)	314.11(208.71,363.25)
DALYs (Disability-Adjusted Life Years)	Rwanda	259.63(151.99,415.28)	138.22(76.66,250.54)	198.55(127.20,305.43)
DALYs (Disability-Adjusted Life Years)	Marshall Islands	1309.39(756.26,1862.29)	872.79(476.32,1214.69)	1094.22(721.92,1463.17)
DALYs (Disability-Adjusted Life Years)	Chile	391.55(342.02,443.97)	164.01(144.97,183.74)	280.72(252.43,310.29)
DALYs (Disability-Adjusted Life Years)	San Marino	178.11(125.21,259.20)	56.20(36.08,84.35)	119.43(86.82,166.03)
DALYs (Disability-Adjusted Life Years)	Viet Nam	186.00(117.42,278.20)	135.84(84.31,220.92)	161.83(111.43,233.83)
DALYs (Disability-Adjusted Life Years)	Niue	1516.38(1009.68,1940.92)	1710.64(1230.43,2270.14)	1604.71(1275.71,1975.94)
DALYs (Disability-Adjusted Life Years)	Pakistan	338.58(208.70,552.14)	243.62(134.45,538.26)	293.13(195.10,450.29)
DALYs (Disability-Adjusted Life Years)	Uganda	285.68(190.23,410.77)	94.70(51.32,149.50)	191.78(135.07,265.56)
DALYs (Disability-Adjusted Life Years)	Albania	83.42(50.36,126.29)	75.24(49.72,113.55)	79.54(55.26,113.19)
DALYs (Disability-Adjusted Life Years)	Slovenia	332.45(274.87,398.00)	78.30(66.37,90.32)	209.14(179.11,243.92)
DALYs (Disability-Adjusted Life Years)	Japan	490.58(476.17,508.71)	289.08(281.60,297.91)	392.70(383.02,404.74)
DALYs (Disability-Adjusted Life Years)	Andorra	149.19(95.53,226.09)	49.61(30.71,77.99)	101.15(69.09,145.63)
DALYs (Disability-Adjusted Life Years)	Italy	118.37(105.66,129.88)	50.99(47.50,54.76)	85.75(78.02,92.34)
DALYs (Disability-Adjusted Life Years)	Qatar	221.42(148.76,331.98)	45.51(29.71,68.91)	135.54(95.19,192.95)
DALYs (Disability-Adjusted Life Years)	Thailand	372.84(247.04,557.35)	118.81(81.22,208.20)	247.95(174.09,360.42)
DALYs (Disability-Adjusted Life Years)	Canada	585.30(521.07,643.20)	313.87(286.41,341.12)	453.58(420.01,486.30)
DALYs (Disability-Adjusted Life Years)	El Salvador	408.80(272.93,607.24)	391.53(277.31,512.48)	400.34(302.64,513.62)
DALYs (Disability-Adjusted Life Years)	Dominica	131.63(83.93,193.59)	48.10(25.75,79.68)	90.91(60.01,126.58)
DALYs (Disability-Adjusted Life Years)	Algeria	143.90(85.30,236.94)	126.80(68.39,187.29)	135.55(88.44,189.58)
DALYs (Disability-Adjusted Life Years)	Tunisia	134.21(74.10,264.94)	93.99(49.43,151.11)	114.86(68.75,198.76)
DALYs (Disability-Adjusted Life Years)	Tuvalu	1106.28(716.39,1533.20)	664.62(430.96,957.34)	899.24(656.42,1179.48)
DALYs (Disability-Adjusted Life Years)	Syrian Arab Republic	71.88(42.65,111.37)	27.74(18.65,42.45)	49.88(33.40,71.28)
DALYs (Disability-Adjusted Life Years)	Portugal	151.65(126.79,182.19)	54.76(46.36,62.81)	104.32(89.76,120.33)
DALYs (Disability-Adjusted Life Years)	Finland	517.58(453.68,594.52)	158.36(139.03,178.64)	342.17(307.03,383.82)
DALYs (Disability-Adjusted Life Years)	Egypt	73.61(46.11,106.43)	37.19(25.33,55.65)	56.17(38.80,76.06)
DALYs (Disability-Adjusted Life Years)	Greece	74.27(61.48,89.41)	28.17(23.63,33.58)	51.71(44.69,59.49)
DALYs (Disability-Adjusted Life Years)	Saudi Arabia	180.32(114.82,288.71)	90.46(53.58,149.57)	139.51(97.57,212.11)
DALYs (Disability-Adjusted Life Years)	Netherlands	214.84(187.33,244.55)	107.29(94.39,121.65)	162.35(147.05,179.00)
DALYs (Disability-Adjusted Life Years)	Guyana	922.34(639.37,1315.33)	551.50(427.85,711.19)	738.90(551.32,974.16)
DALYs (Disability-Adjusted Life Years)	Jamaica	23.05(16.35,32.06)	14.85(11.88,19.20)	19.02(14.62,24.88)
DALYs (Disability-Adjusted Life Years)	Colombia	550.39(434.33,668.54)	304.73(253.15,360.09)	430.81(356.45,507.49)
DALYs (Disability-Adjusted Life Years)	United Republic of Tanzania	213.48(139.88,317.71)	111.37(63.58,189.03)	161.76(112.29,238.71)
DALYs (Disability-Adjusted Life Years)	Zambia	319.39(199.08,482.41)	129.16(69.17,224.41)	223.06(142.76,331.42)
DALYs (Disability-Adjusted Life Years)	Burkina Faso	269.42(173.35,403.51)	134.36(77.87,218.41)	200.50(138.25,285.37)
DALYs (Disability-Adjusted Life Years)	Niger	152.17(74.43,309.81)	120.88(65.85,225.40)	136.40(77.63,250.24)
DALYs (Disability-Adjusted Life Years)	Fiji	612.53(389.26,864.36)	557.36(370.84,803.95)	585.51(411.26,766.74)
DALYs (Disability-Adjusted Life Years)	Ukraine	615.68(422.06,834.66)	201.43(152.68,259.69)	414.75(304.26,533.99)
DALYs (Disability-Adjusted Life Years)	Austria	382.58(337.10,429.73)	113.49(98.87,129.49)	252.83(227.73,278.63)
DALYs (Disability-Adjusted Life Years)	Iran (Islamic Republic of)	278.35(225.08,322.70)	190.59(158.14,227.64)	235.58(201.09,269.30)
DALYs (Disability-Adjusted Life Years)	Vanuatu	1205.09(800.49,1606.54)	695.52(441.40,991.39)	958.97(697.56,1266.49)
DALYs (Disability-Adjusted Life Years)	Slovakia	269.52(192.11,359.03)	74.79(52.03,103.77)	174.76(133.39,225.32)
DALYs (Disability-Adjusted Life Years)	Brunei Darussalam	54.41(37.10,75.88)	25.77(16.62,39.92)	40.98(30.16,54.09)
DALYs (Disability-Adjusted Life Years)	Tajikistan	145.72(89.73,247.77)	128.17(80.80,220.03)	137.22(94.28,223.53)
DALYs (Disability-Adjusted Life Years)	Croatia	235.69(193.75,280.54)	78.06(67.97,87.50)	159.09(134.59,182.94)
DALYs (Disability-Adjusted Life Years)	Monaco	266.05(178.21,394.76)	188.71(126.58,266.87)	228.25(163.41,308.40)
DALYs (Disability-Adjusted Life Years)	China	138.50(107.34,173.88)	110.12(89.17,151.63)	125.31(105.06,154.16)
DALYs (Disability-Adjusted Life Years)	Czechia	263.29(233.54,289.53)	82.05(73.32,91.09)	174.98(156.55,191.89)
DALYs (Disability-Adjusted Life Years)	American Samoa	511.04(363.47,696.52)	293.84(187.38,443.55)	406.76(312.87,536.75)
DALYs (Disability-Adjusted Life Years)	United States Virgin Islands	250.69(146.83,441.06)	2.04(1.38,3.05)	127.75(75.24,224.05)
DALYs (Disability-Adjusted Life Years)	United Arab Emirates	110.63(66.52,180.47)	45.25(29.94,70.28)	78.84(53.41,117.84)
DALYs (Disability-Adjusted Life Years)	Bahamas	66.67(40.34,106.15)	25.72(19.95,33.10)	46.08(31.23,68.01)
DALYs (Disability-Adjusted Life Years)	Botswana	476.83(281.05,732.62)	173.94(90.44,315.88)	326.91(208.44,476.69)
DALYs (Disability-Adjusted Life Years)	Kiribati	1510.98(1051.41,2071.58)	536.37(346.35,815.76)	1027.37(747.61,1355.77)
DALYs (Disability-Adjusted Life Years)	Cyprus	35.77(24.93,50.91)	7.02(4.46,10.47)	21.94(15.87,30.02)
DALYs (Disability-Adjusted Life Years)	Suriname	657.17(456.10,907.00)	628.08(408.41,871.04)	643.13(479.76,818.28)
DALYs (Disability-Adjusted Life Years)	Samoa	820.46(586.98,1116.66)	577.58(366.91,854.01)	702.69(521.94,912.28)
DALYs (Disability-Adjusted Life Years)	Switzerland	277.13(240.99,309.21)	130.96(116.40,146.09)	206.34(187.68,225.24)
DALYs (Disability-Adjusted Life Years)	Luxembourg	178.27(145.69,213.69)	75.83(63.93,88.94)	128.90(109.33,149.70)
DALYs (Disability-Adjusted Life Years)	Mexico	473.18(414.70,544.80)	218.98(196.94,241.39)	347.47(314.88,389.80)
DALYs (Disability-Adjusted Life Years)	Jordan	53.98(35.92,78.40)	28.55(19.76,41.80)	41.74(30.48,56.14)
DALYs (Disability-Adjusted Life Years)	Poland	388.35(350.46,423.48)	134.43(123.48,146.01)	264.63(242.01,284.20)
DALYs (Disability-Adjusted Life Years)	Puerto Rico	89.22(64.83,114.89)	46.26(37.29,56.24)	68.17(53.60,83.41)
DALYs (Disability-Adjusted Life Years)	Dominican Republic	206.89(123.47,314.61)	97.69(63.92,150.70)	152.93(107.03,214.07)
DALYs (Disability-Adjusted Life Years)	Peru	168.77(106.13,250.38)	165.04(102.00,240.13)	167.01(113.39,228.25)
DALYs (Disability-Adjusted Life Years)	Yemen	162.13(61.65,296.54)	143.64(40.81,262.92)	153.10(54.08,254.31)
DALYs (Disability-Adjusted Life Years)	Lesotho	1152.16(625.71,1683.97)	375.71(195.18,593.96)	767.08(492.06,1065.67)
DALYs (Disability-Adjusted Life Years)	Brazil	376.78(347.91,409.18)	176.95(166.40,189.67)	278.61(260.13,298.50)
DALYs (Disability-Adjusted Life Years)	Uruguay	907.89(765.50,1047.69)	285.19(251.19,323.43)	603.22(526.54,680.11)
DALYs (Disability-Adjusted Life Years)	Sao Tome and Principe	45.98(27.08,71.06)	10.61(5.68,19.95)	28.25(17.49,42.04)
DALYs (Disability-Adjusted Life Years)	Denmark	188.52(161.28,218.50)	88.53(77.15,100.18)	139.82(123.66,155.33)
DALYs (Disability-Adjusted Life Years)	Norway	442.84(414.07,479.02)	283.67(269.42,298.79)	365.45(345.16,389.14)
DALYs (Disability-Adjusted Life Years)	United States of America	708.54(668.58,751.08)	247.90(237.36,259.05)	483.30(459.31,509.03)
DALYs (Disability-Adjusted Life Years)	Gambia	232.42(120.08,445.58)	124.22(57.81,221.68)	177.68(98.85,298.79)
DALYs (Disability-Adjusted Life Years)	Australia	579.70(524.97,638.21)	238.73(216.06,261.57)	414.09(380.50,447.91)
DALYs (Disability-Adjusted Life Years)	Haiti	225.82(116.57,359.51)	308.36(123.17,497.91)	266.96(134.43,383.57)
DALYs (Disability-Adjusted Life Years)	Greenland	2788.41(2232.03,3278.04)	1138.24(719.30,1345.34)	1977.27(1574.00,2281.84)
DALYs (Disability-Adjusted Life Years)	Nauru	1756.91(1033.25,2553.35)	990.96(572.77,1418.75)	1386.88(865.40,1915.54)
DALYs (Disability-Adjusted Life Years)	Sudan	252.27(132.02,398.89)	253.26(114.13,455.23)	252.75(134.29,401.29)
DALYs (Disability-Adjusted Life Years)	Georgia	250.54(213.73,288.40)	119.49(107.18,133.08)	189.03(164.58,215.25)
DALYs (Disability-Adjusted Life Years)	Costa Rica	485.15(405.85,568.96)	203.59(176.90,231.65)	345.47(299.60,390.28)
DALYs (Disability-Adjusted Life Years)	Bahrain	186.65(125.54,267.47)	72.52(52.00,109.93)	134.61(96.28,178.90)
DALYs (Disability-Adjusted Life Years)	Micronesia (Federated States of)	1309.77(862.01,1791.25)	752.64(459.25,1078.58)	1039.44(722.14,1395.02)
DALYs (Disability-Adjusted Life Years)	North Macedonia	215.10(130.68,320.43)	106.27(77.54,154.66)	162.48(112.01,220.52)
DALYs (Disability-Adjusted Life Years)	Latvia	264.02(222.68,306.08)	75.76(64.23,87.48)	172.34(151.57,195.40)
DALYs (Disability-Adjusted Life Years)	South Sudan	360.16(211.09,539.09)	196.47(107.50,320.54)	281.89(188.38,413.08)
DALYs (Disability-Adjusted Life Years)	South Africa	524.93(412.10,709.83)	135.05(94.32,194.14)	332.42(265.91,440.31)
DALYs (Disability-Adjusted Life Years)	Guinea	199.09(105.41,373.06)	135.78(71.84,216.57)	167.20(99.79,269.80)
DALYs (Disability-Adjusted Life Years)	Kyrgyzstan	405.72(323.11,488.14)	220.88(188.17,256.60)	315.05(259.99,370.68)
DALYs (Disability-Adjusted Life Years)	Northern Mariana Islands	854.89(666.68,1049.91)	305.02(210.00,424.46)	590.45(468.00,704.28)
DALYs (Disability-Adjusted Life Years)	Republic of Moldova	357.77(294.58,428.13)	129.59(108.29,154.55)	246.97(210.38,284.17)
DALYs (Disability-Adjusted Life Years)	Cuba	250.47(199.89,307.69)	124.98(106.33,147.60)	189.75(160.40,222.21)
DALYs (Disability-Adjusted Life Years)	Guatemala	389.17(311.64,477.16)	307.98(255.33,366.04)	348.66(292.97,410.81)
DALYs (Disability-Adjusted Life Years)	Kuwait	98.88(74.10,133.16)	48.95(40.48,59.92)	74.64(60.28,94.47)
DALYs (Disability-Adjusted Life Years)	Spain	139.12(118.65,159.99)	51.17(44.50,58.57)	96.34(84.74,108.49)
DALYs (Disability-Adjusted Life Years)	France	176.65(151.39,205.71)	77.59(68.24,87.91)	128.28(113.99,144.45)
DALYs (Disability-Adjusted Life Years)	Saint Lucia	169.11(121.07,222.63)	46.94(37.27,58.15)	109.78(83.75,140.22)
DALYs (Disability-Adjusted Life Years)	Tokelau	1650.68(1227.40,2154.21)	1696.38(1113.32,2538.28)	1672.06(1305.76,2162.86)
DALYs (Disability-Adjusted Life Years)	Libya	299.05(172.75,458.32)	182.73(96.53,287.05)	242.21(154.13,349.58)
DALYs (Disability-Adjusted Life Years)	Venezuela (Bolivarian Republic of)	670.57(463.31,926.99)	212.14(164.45,271.45)	442.20(323.98,590.26)
DALYs (Disability-Adjusted Life Years)	Bolivia (Plurinational State of)	316.95(198.55,473.12)	322.48(191.84,509.04)	319.68(213.32,447.12)
DALYs (Disability-Adjusted Life Years)	Argentina	738.04(645.24,841.94)	276.73(245.27,310.37)	510.64(460.06,563.44)
DALYs (Disability-Adjusted Life Years)	Israel	131.74(111.77,154.19)	32.36(27.46,38.14)	83.29(72.71,95.56)
Data are presented as rates with 95% uncertainty interval (UI). Source: Global Burden of Disease Study 2021 (Institute for Health Metrics and Evaluation, IHME).
