# Supplementary material for: Global adolescent self-harm (10–19 years): 1990–2021 trends, health inequalities, frontier analysis, and 2035 projections using global burden of disease data
Source: Front Public Health. 2026 Feb 3;14:1689706. doi: 10.3389/fpubh.2026.1689706 (PMC12909592; doi:10.3389/fpubh.2026.1689706)
Supplement: Supplementary file 3 [file Table_2.XLSX]

## Sheet: Supplementary Table 2. Global t
Supplementary Table 2. Global self-harm among adolescents aged 10–19 years: incidence, YLDs, DALYs, and age-specific rates (per 100,000 population) by sex, 1990–2021.
Measure	Location	Sex	Metric	Year	Value	Upper 95% UI	Lower 95% UI
Incidence	Global	Male	Number	1990	343319	462581	242206
Incidence	Global	Female	Number	1990	696503	965220	482131
Incidence	Global	Both	Number	1990	1.03982e+06	1.4202e+06	728830
Incidence	Global	Male	Rate	1990	63.8	85.96	45.01
Incidence	Global	Female	Rate	1990	134.73	186.71	93.26
Incidence	Global	Both	Rate	1990	98.55	134.6	69.08
Incidence	Global	Male	Number	1991	345482	462101	245937
Incidence	Global	Female	Number	1991	702619	964650	490337
Incidence	Global	Both	Number	1991	1.0481e+06	1.42197e+06	741724
Incidence	Global	Male	Rate	1991	63.89	85.45	45.48
Incidence	Global	Female	Rate	1991	135.22	185.65	94.36
Incidence	Global	Both	Rate	1991	98.84	134.1	69.95
Incidence	Global	Male	Number	1992	347682	462461	249891
Incidence	Global	Female	Number	1992	707156	960226	497018
Incidence	Global	Both	Number	1992	1.05484e+06	1.42376e+06	749764
Incidence	Global	Male	Rate	1992	63.89	84.98	45.92
Incidence	Global	Female	Rate	1992	135.28	183.7	95.08
Incidence	Global	Both	Rate	1992	98.86	133.44	70.27
Incidence	Global	Male	Number	1993	350500	464656	253745
Incidence	Global	Female	Number	1993	711498	960650	503535
Incidence	Global	Both	Number	1993	1.062e+06	1.42473e+06	757170
Incidence	Global	Male	Rate	1993	63.84	84.63	46.22
Incidence	Global	Female	Rate	1993	135.06	182.35	95.58
Incidence	Global	Both	Rate	1993	98.71	132.43	70.38
Incidence	Global	Male	Number	1994	354253	467955	257459
Incidence	Global	Female	Number	1994	716855	964489	509317
Incidence	Global	Both	Number	1994	1.07111e+06	1.43142e+06	765913
Incidence	Global	Male	Rate	1994	63.79	84.26	46.36
Incidence	Global	Female	Rate	1994	134.7	181.23	95.7
Incidence	Global	Both	Rate	1994	98.49	131.62	70.42
Incidence	Global	Male	Number	1995	359063	472258	261050
Incidence	Global	Female	Number	1995	723521	970290	514267
Incidence	Global	Both	Number	1995	1.08258e+06	1.43917e+06	774024
Incidence	Global	Male	Rate	1995	63.72	83.81	46.33
Incidence	Global	Female	Rate	1995	134.23	180.02	95.41
Incidence	Global	Both	Rate	1995	98.19	130.54	70.21
Incidence	Global	Male	Number	1996	363856	478361	264545
Incidence	Global	Female	Number	1996	728659	976267	518789
Incidence	Global	Both	Number	1996	1.09252e+06	1.45004e+06	782209
Incidence	Global	Male	Rate	1996	63.49	83.46	46.16
Incidence	Global	Female	Rate	1996	133.18	178.44	94.82
Incidence	Global	Both	Rate	1996	97.52	129.44	69.82
Incidence	Global	Male	Number	1997	367868	483864	267313
Incidence	Global	Female	Number	1997	730550	979761	520653
Incidence	Global	Both	Number	1997	1.09842e+06	1.45766e+06	787095
Incidence	Global	Male	Rate	1997	63.05	82.93	45.82
Incidence	Global	Female	Rate	1997	131.43	176.27	93.67
Incidence	Global	Both	Rate	1997	96.41	127.95	69.09
Incidence	Global	Male	Number	1998	371444	489151	269801
Incidence	Global	Female	Number	1998	730624	980407	521161
Incidence	Global	Both	Number	1998	1.10207e+06	1.46316e+06	790298
Incidence	Global	Male	Rate	1998	62.55	82.38	45.44
Incidence	Global	Female	Rate	1998	129.42	173.67	92.32
Incidence	Global	Both	Rate	1998	95.14	126.32	68.23
Incidence	Global	Male	Number	1999	374727	494240	272414
Incidence	Global	Female	Number	1999	730214	980445	521451
Incidence	Global	Both	Number	1999	1.10494e+06	1.46833e+06	793112
Incidence	Global	Male	Rate	1999	62.08	81.89	45.13
Incidence	Global	Female	Rate	1999	127.51	171.2	91.05
Incidence	Global	Both	Rate	1999	93.94	124.83	67.43
Incidence	Global	Male	Number	2000	378122	498309	275078
Incidence	Global	Female	Number	2000	730972	981729	521882
Incidence	Global	Both	Number	2000	1.10909e+06	1.47549e+06	797281
Incidence	Global	Male	Rate	2000	61.75	81.38	44.92
Incidence	Global	Female	Rate	2000	126.02	169.26	89.98
Incidence	Global	Both	Rate	2000	93.01	123.74	66.86
Incidence	Global	Male	Number	2001	382005	503582	278176
Incidence	Global	Female	Number	2001	732533	981961	525271
Incidence	Global	Both	Number	2001	1.11454e+06	1.48268e+06	803975
Incidence	Global	Male	Rate	2001	61.64	81.25	44.88
Incidence	Global	Female	Rate	2001	124.93	167.46	89.58
Incidence	Global	Both	Rate	2001	92.4	122.93	66.66
Incidence	Global	Male	Number	2002	385458	507534	281703
Incidence	Global	Female	Number	2002	732184	980918	525591
Incidence	Global	Both	Number	2002	1.11764e+06	1.48759e+06	807316
Incidence	Global	Male	Rate	2002	61.6	81.11	45.02
Incidence	Global	Female	Rate	2002	123.77	165.81	88.84
Incidence	Global	Both	Rate	2002	91.81	122.2	66.32
Incidence	Global	Male	Number	2003	387555	509098	284586
Incidence	Global	Female	Number	2003	729033	974814	523873
Incidence	Global	Both	Number	2003	1.11659e+06	1.48455e+06	807978
Incidence	Global	Male	Rate	2003	61.51	80.8	45.17
Incidence	Global	Female	Rate	2003	122.45	163.73	87.99
Incidence	Global	Both	Rate	2003	91.12	121.14	65.93
Incidence	Global	Male	Number	2004	387796	508216	286080
Incidence	Global	Female	Number	2004	723046	965010	521952
Incidence	Global	Both	Number	2004	1.11084e+06	1.47255e+06	807724
Incidence	Global	Male	Rate	2004	61.3	80.33	45.22
Incidence	Global	Female	Rate	2004	121	161.49	87.35
Incidence	Global	Both	Rate	2004	90.3	119.7	65.66
Incidence	Global	Male	Number	2005	385713	504481	285620
Incidence	Global	Female	Number	2005	714542	952311	518263
Incidence	Global	Both	Number	2005	1.10025e+06	1.45451e+06	804817
Incidence	Global	Male	Rate	2005	60.88	79.63	45.08
Incidence	Global	Female	Rate	2005	119.47	159.22	86.65
Incidence	Global	Both	Rate	2005	89.33	118.1	65.35
Incidence	Global	Male	Number	2006	380845	497183	282572
Incidence	Global	Female	Number	2006	702269	936532	509924
Incidence	Global	Both	Number	2006	1.08311e+06	1.43115e+06	793143
Incidence	Global	Male	Rate	2006	60.17	78.55	44.64
Incidence	Global	Female	Rate	2006	117.56	156.78	85.36
Incidence	Global	Both	Rate	2006	88.03	116.32	64.47
Incidence	Global	Male	Number	2007	373884	486964	277939
Incidence	Global	Female	Number	2007	686349	915835	499541
Incidence	Global	Both	Number	2007	1.06023e+06	1.39962e+06	778247
Incidence	Global	Male	Rate	2007	59.21	77.11	44.01
Incidence	Global	Female	Rate	2007	115.21	153.73	83.85
Incidence	Global	Both	Rate	2007	86.39	114.05	63.41
Incidence	Global	Male	Number	2008	365829	475376	272501
Incidence	Global	Female	Number	2008	668824	890626	487616
Incidence	Global	Both	Number	2008	1.03465e+06	1.36265e+06	761036
Incidence	Global	Male	Rate	2008	58.12	75.53	43.29
Incidence	Global	Female	Rate	2008	112.68	150.05	82.15
Incidence	Global	Both	Rate	2008	84.6	111.42	62.23
Incidence	Global	Male	Number	2009	357580	463777	266912
Incidence	Global	Female	Number	2009	651576	865605	475492
Incidence	Global	Both	Number	2009	1.00916e+06	1.32622e+06	743385
Incidence	Global	Male	Rate	2009	57.02	73.96	42.56
Incidence	Global	Female	Rate	2009	110.21	146.42	80.43
Incidence	Global	Both	Rate	2009	82.83	108.86	61.02
Incidence	Global	Male	Number	2010	349727	453330	261430
Incidence	Global	Female	Number	2010	636255	843701	463834
Incidence	Global	Both	Number	2010	985982	1.29371e+06	726650
Incidence	Global	Male	Rate	2010	55.97	72.55	41.84
Incidence	Global	Female	Rate	2010	108.02	143.24	78.75
Incidence	Global	Both	Rate	2010	81.23	106.58	59.86
Incidence	Global	Male	Number	2011	342826	445115	255770
Incidence	Global	Female	Number	2011	623222	827358	452832
Incidence	Global	Both	Number	2011	966049	1.26761e+06	708777
Incidence	Global	Male	Rate	2011	54.98	71.39	41.02
Incidence	Global	Female	Rate	2011	106.04	140.78	77.05
Incidence	Global	Both	Rate	2011	79.76	104.65	58.52
Incidence	Global	Male	Number	2012	336817	438318	250486
Incidence	Global	Female	Number	2012	611406	812612	442794
Incidence	Global	Both	Number	2012	948224	1.24566e+06	692625
Incidence	Global	Male	Rate	2012	54.03	70.31	40.18
Incidence	Global	Female	Rate	2012	104.06	138.31	75.37
Incidence	Global	Both	Rate	2012	78.3	102.86	57.2
Incidence	Global	Male	Number	2013	331734	432754	245420
Incidence	Global	Female	Number	2013	600599	798665	433849
Incidence	Global	Both	Number	2013	932333	1.22641e+06	678444
Incidence	Global	Male	Rate	2013	53.13	69.31	39.31
Incidence	Global	Female	Rate	2013	102.08	135.74	73.74
Incidence	Global	Both	Rate	2013	76.88	101.13	55.94
Incidence	Global	Male	Number	2014	327534	428460	241444
Incidence	Global	Female	Number	2014	590522	785311	425221
Incidence	Global	Both	Number	2014	918056	1.2097e+06	666032
Incidence	Global	Male	Rate	2014	52.31	68.42	38.56
Incidence	Global	Female	Rate	2014	100.08	133.09	72.06
Incidence	Global	Both	Rate	2014	75.48	99.46	54.76
Incidence	Global	Male	Number	2015	324469	425873	238313
Incidence	Global	Female	Number	2015	581254	775523	416380
Incidence	Global	Both	Number	2015	905723	1.19807e+06	655117
Incidence	Global	Male	Rate	2015	51.59	67.71	37.89
Incidence	Global	Female	Rate	2015	98.06	130.84	70.25
Incidence	Global	Both	Rate	2015	74.14	98.07	53.62
Incidence	Global	Male	Number	2016	321635	423473	234823
Incidence	Global	Female	Number	2016	569233	763974	405231
Incidence	Global	Both	Number	2016	890868	1.18417e+06	640054
Incidence	Global	Male	Rate	2016	50.83	66.92	37.11
Incidence	Global	Female	Rate	2016	95.44	128.1	67.95
Incidence	Global	Both	Rate	2016	72.47	96.34	52.07
Incidence	Global	Male	Number	2017	318783	423077	229674
Incidence	Global	Female	Number	2017	554460	751348	390183
Incidence	Global	Both	Number	2017	873243	1.17204e+06	619585
Incidence	Global	Male	Rate	2017	49.98	66.33	36.01
Incidence	Global	Female	Rate	2017	92.22	124.97	64.9
Incidence	Global	Both	Rate	2017	70.48	94.59	50
Incidence	Global	Male	Number	2018	316924	423793	225973
Incidence	Global	Female	Number	2018	542105	741469	377685
Incidence	Global	Both	Number	2018	859029	1.1646e+06	603315
Incidence	Global	Male	Rate	2018	49.21	65.81	35.09
Incidence	Global	Female	Rate	2018	89.3	122.14	62.21
Incidence	Global	Both	Rate	2018	68.67	93.09	48.23
Incidence	Global	Male	Number	2019	316956	427907	224314
Incidence	Global	Female	Number	2019	536978	738416	371851
Incidence	Global	Both	Number	2019	853933	1.16524e+06	595981
Incidence	Global	Male	Rate	2019	48.7	65.75	34.47
Incidence	Global	Female	Rate	2019	87.51	120.34	60.6
Incidence	Global	Both	Rate	2019	67.54	92.16	47.13
Incidence	Global	Male	Number	2020	318140	432308	225115
Incidence	Global	Female	Number	2020	541930	747702	374527
Incidence	Global	Both	Number	2020	860070	1.17549e+06	599241
Incidence	Global	Male	Rate	2020	48.38	65.75	34.24
Incidence	Global	Female	Rate	2020	87.38	120.56	60.39
Incidence	Global	Both	Rate	2020	67.31	92	46.9
Incidence	Global	Male	Number	2021	313615	453533	202940
Incidence	Global	Female	Number	2021	547809	797224	354666
Incidence	Global	Both	Number	2021	861424	1.2535e+06	559308
Incidence	Global	Male	Rate	2021	47.23	68.3	30.56
Incidence	Global	Female	Rate	2021	87.43	127.23	56.6
Incidence	Global	Both	Rate	2021	66.75	97.12	43.34
YLDs (Years Lived with Disability)	Global	Male	Number	1990	13702.1	19430.2	9063.61
YLDs (Years Lived with Disability)	Global	Female	Number	1990	28367.1	41223.5	17766.9
YLDs (Years Lived with Disability)	Global	Both	Number	1990	42069.2	60303.5	26959.8
YLDs (Years Lived with Disability)	Global	Male	Rate	1990	2.54622	3.61064	1.68426
YLDs (Years Lived with Disability)	Global	Female	Rate	1990	5.48719	7.97408	3.43673
YLDs (Years Lived with Disability)	Global	Both	Rate	1990	3.9872	5.7154	2.55518
YLDs (Years Lived with Disability)	Global	Male	Number	1991	13662	19191.5	9099.88
YLDs (Years Lived with Disability)	Global	Female	Number	1991	28370.8	40994.7	17964.1
YLDs (Years Lived with Disability)	Global	Both	Number	1991	42032.8	59695.8	27199
YLDs (Years Lived with Disability)	Global	Male	Rate	1991	2.5264	3.54894	1.68277
YLDs (Years Lived with Disability)	Global	Female	Rate	1991	5.45993	7.88937	3.45716
YLDs (Years Lived with Disability)	Global	Both	Rate	1991	3.96391	5.62962	2.56501
YLDs (Years Lived with Disability)	Global	Male	Number	1992	13615.8	19138.5	9024.67
YLDs (Years Lived with Disability)	Global	Female	Number	1992	28294.9	40772	17955.1
YLDs (Years Lived with Disability)	Global	Both	Number	1992	41910.7	59714.4	27259.8
YLDs (Years Lived with Disability)	Global	Male	Rate	1992	2.50187	3.51664	1.65826
YLDs (Years Lived with Disability)	Global	Female	Rate	1992	5.41295	7.79989	3.4349
YLDs (Years Lived with Disability)	Global	Both	Rate	1992	3.92808	5.59672	2.55493
YLDs (Years Lived with Disability)	Global	Male	Number	1993	13583.8	19168.4	9016.49
YLDs (Years Lived with Disability)	Global	Female	Number	1993	28191	40673.4	17984
YLDs (Years Lived with Disability)	Global	Both	Number	1993	41774.8	59726.4	27135.3
YLDs (Years Lived with Disability)	Global	Male	Rate	1993	2.47413	3.49129	1.64225
YLDs (Years Lived with Disability)	Global	Female	Rate	1993	5.35128	7.72071	3.41377
YLDs (Years Lived with Disability)	Global	Both	Rate	1993	3.88298	5.5516	2.52223
YLDs (Years Lived with Disability)	Global	Male	Number	1994	13592.4	19235.3	9049.38
YLDs (Years Lived with Disability)	Global	Female	Number	1994	28137.2	40340.9	17974.3
YLDs (Years Lived with Disability)	Global	Both	Number	1994	41729.6	59234.1	27174.1
YLDs (Years Lived with Disability)	Global	Male	Rate	1994	2.44738	3.46342	1.62939
YLDs (Years Lived with Disability)	Global	Female	Rate	1994	5.28716	7.5803	3.37748
YLDs (Years Lived with Disability)	Global	Both	Rate	1994	3.83697	5.44648	2.49861
YLDs (Years Lived with Disability)	Global	Male	Number	1995	13657.8	19228	9015.72
YLDs (Years Lived with Disability)	Global	Female	Number	1995	28135.8	40494.2	18009.7
YLDs (Years Lived with Disability)	Global	Both	Number	1995	41793.7	59368.2	27340.2
YLDs (Years Lived with Disability)	Global	Male	Rate	1995	2.42374	3.41223	1.59994
YLDs (Years Lived with Disability)	Global	Female	Rate	1995	5.22003	7.51287	3.34132
YLDs (Years Lived with Disability)	Global	Both	Rate	1995	3.79081	5.38486	2.47984
YLDs (Years Lived with Disability)	Global	Male	Number	1996	13727.5	19269.2	9156.91
YLDs (Years Lived with Disability)	Global	Female	Number	1996	28103	40274.4	18034.8
YLDs (Years Lived with Disability)	Global	Both	Number	1996	41830.5	59096.7	27291.3
YLDs (Years Lived with Disability)	Global	Male	Rate	1996	2.39518	3.3621	1.59771
YLDs (Years Lived with Disability)	Global	Female	Rate	1996	5.13654	7.36118	3.29631
YLDs (Years Lived with Disability)	Global	Both	Rate	1996	3.73403	5.27532	2.43619
YLDs (Years Lived with Disability)	Global	Male	Number	1997	13774.1	19377.4	9177.61
YLDs (Years Lived with Disability)	Global	Female	Number	1997	27935.3	39807.6	17978
YLDs (Years Lived with Disability)	Global	Both	Number	1997	41709.4	58886.8	27202
YLDs (Years Lived with Disability)	Global	Male	Rate	1997	2.36084	3.32123	1.57302
YLDs (Years Lived with Disability)	Global	Female	Rate	1997	5.02578	7.16168	3.23438
YLDs (Years Lived with Disability)	Global	Both	Rate	1997	3.66103	5.16876	2.38765
YLDs (Years Lived with Disability)	Global	Male	Number	1998	13827.7	19459.3	9194.9
YLDs (Years Lived with Disability)	Global	Female	Number	1998	27713.7	39959.1	17796.8
YLDs (Years Lived with Disability)	Global	Both	Number	1998	41541.4	59097	27204.9
YLDs (Years Lived with Disability)	Global	Male	Rate	1998	2.32869	3.27711	1.5485
YLDs (Years Lived with Disability)	Global	Female	Rate	1998	4.90916	7.0783	3.15249
YLDs (Years Lived with Disability)	Global	Both	Rate	1998	3.58633	5.10193	2.34864
YLDs (Years Lived with Disability)	Global	Male	Number	1999	13877.7	19588.6	9247.8
YLDs (Years Lived with Disability)	Global	Female	Number	1999	27479.7	39627.1	17706.7
YLDs (Years Lived with Disability)	Global	Both	Number	1999	41357.4	59033.6	27148.7
YLDs (Years Lived with Disability)	Global	Male	Rate	1999	2.29924	3.24542	1.53217
YLDs (Years Lived with Disability)	Global	Female	Rate	1999	4.79838	6.91951	3.09186
YLDs (Years Lived with Disability)	Global	Both	Rate	1999	3.516	5.01874	2.30805
YLDs (Years Lived with Disability)	Global	Male	Number	2000	13986.3	19684.9	9293.38
YLDs (Years Lived with Disability)	Global	Female	Number	2000	27290.8	39381.7	17495.6
YLDs (Years Lived with Disability)	Global	Both	Number	2000	41277.1	58913.3	26990.6
YLDs (Years Lived with Disability)	Global	Male	Rate	2000	2.28401	3.21461	1.51764
YLDs (Years Lived with Disability)	Global	Female	Rate	2000	4.70507	6.78961	3.01633
YLDs (Years Lived with Disability)	Global	Both	Rate	2000	3.46172	4.94079	2.26358
YLDs (Years Lived with Disability)	Global	Male	Number	2001	14101	19810.3	9397.85
YLDs (Years Lived with Disability)	Global	Female	Number	2001	27159.8	38633.3	17574.2
YLDs (Years Lived with Disability)	Global	Both	Number	2001	41260.7	58180.7	27038.9
YLDs (Years Lived with Disability)	Global	Male	Rate	2001	2.27514	3.19633	1.51631
YLDs (Years Lived with Disability)	Global	Female	Rate	2001	4.63184	6.58854	2.99712
YLDs (Years Lived with Disability)	Global	Both	Rate	2001	3.42085	4.82365	2.24174
YLDs (Years Lived with Disability)	Global	Male	Number	2002	14193	19866.2	9402.45
YLDs (Years Lived with Disability)	Global	Female	Number	2002	26935.6	38356.8	17472.9
YLDs (Years Lived with Disability)	Global	Both	Number	2002	41128.6	58077.6	26999.1
YLDs (Years Lived with Disability)	Global	Male	Rate	2002	2.26814	3.17477	1.50258
YLDs (Years Lived with Disability)	Global	Female	Rate	2002	4.55312	6.48373	2.95357
YLDs (Years Lived with Disability)	Global	Both	Rate	2002	3.37857	4.77087	2.21788
YLDs (Years Lived with Disability)	Global	Male	Number	2003	14229.2	20011.5	9529.47
YLDs (Years Lived with Disability)	Global	Female	Number	2003	26600.4	37908.9	17250.2
YLDs (Years Lived with Disability)	Global	Both	Number	2003	40829.6	57696.3	26945.5
YLDs (Years Lived with Disability)	Global	Male	Rate	2003	2.25834	3.17606	1.51244
YLDs (Years Lived with Disability)	Global	Female	Rate	2003	4.46784	6.36723	2.89736
YLDs (Years Lived with Disability)	Global	Both	Rate	2003	3.33181	4.70817	2.19883
YLDs (Years Lived with Disability)	Global	Male	Number	2004	14191.3	19812.7	9392.65
YLDs (Years Lived with Disability)	Global	Female	Number	2004	26137.4	37262.5	17032.5
YLDs (Years Lived with Disability)	Global	Both	Number	2004	40328.7	56828	26541.4
YLDs (Years Lived with Disability)	Global	Male	Rate	2004	2.24311	3.13165	1.48463
YLDs (Years Lived with Disability)	Global	Female	Rate	2004	4.37405	6.23581	2.85036
YLDs (Years Lived with Disability)	Global	Both	Rate	2004	3.27818	4.61935	2.15746
YLDs (Years Lived with Disability)	Global	Male	Number	2005	14066.1	19619.4	9427.99
YLDs (Years Lived with Disability)	Global	Female	Number	2005	25586.1	36616.6	16693.3
YLDs (Years Lived with Disability)	Global	Both	Number	2005	39652.2	56155.1	26266.2
YLDs (Years Lived with Disability)	Global	Male	Rate	2005	2.22031	3.09689	1.48819
YLDs (Years Lived with Disability)	Global	Female	Rate	2005	4.27784	6.12205	2.79102
YLDs (Years Lived with Disability)	Global	Both	Rate	2005	3.21949	4.55941	2.13263
YLDs (Years Lived with Disability)	Global	Male	Number	2006	13799.2	19267	9164.04
YLDs (Years Lived with Disability)	Global	Female	Number	2006	24907.1	35682	16135.2
YLDs (Years Lived with Disability)	Global	Both	Number	2006	38706.3	54794.6	25334.1
YLDs (Years Lived with Disability)	Global	Male	Rate	2006	2.18001	3.04381	1.44774
YLDs (Years Lived with Disability)	Global	Female	Rate	2006	4.16962	5.97343	2.70115
YLDs (Years Lived with Disability)	Global	Both	Rate	2006	3.146	4.45363	2.05912
YLDs (Years Lived with Disability)	Global	Male	Number	2007	13436.5	18874.1	9005.1
YLDs (Years Lived with Disability)	Global	Female	Number	2007	24082.4	34298	15637.6
YLDs (Years Lived with Disability)	Global	Both	Number	2007	37518.9	52862.9	24730.8
YLDs (Years Lived with Disability)	Global	Male	Rate	2007	2.12769	2.98874	1.42597
YLDs (Years Lived with Disability)	Global	Female	Rate	2007	4.0425	5.7573	2.62494
YLDs (Years Lived with Disability)	Global	Both	Rate	2007	3.05719	4.30747	2.01516
YLDs (Years Lived with Disability)	Global	Male	Number	2008	13033.8	18358	8635.46
YLDs (Years Lived with Disability)	Global	Female	Number	2008	23223.9	33318.4	15047.1
YLDs (Years Lived with Disability)	Global	Both	Number	2008	36257.7	51538.2	23935.5
YLDs (Years Lived with Disability)	Global	Male	Rate	2008	2.07076	2.91665	1.37197
YLDs (Years Lived with Disability)	Global	Female	Rate	2008	3.91271	5.61342	2.53511
YLDs (Years Lived with Disability)	Global	Both	Rate	2008	2.96472	4.21419	1.95716
YLDs (Years Lived with Disability)	Global	Male	Number	2009	12644.7	17681.3	8504.06
YLDs (Years Lived with Disability)	Global	Female	Number	2009	22410.5	31931.7	14603.9
YLDs (Years Lived with Disability)	Global	Both	Number	2009	35055.2	49430.6	23115.5
YLDs (Years Lived with Disability)	Global	Male	Rate	2009	2.01639	2.81955	1.35611
YLDs (Years Lived with Disability)	Global	Female	Rate	2009	3.79073	5.40123	2.47024
YLDs (Years Lived with Disability)	Global	Both	Rate	2009	2.87742	4.05738	1.89737
YLDs (Years Lived with Disability)	Global	Male	Number	2010	12302	17280.7	8188.3
YLDs (Years Lived with Disability)	Global	Female	Number	2010	21752.7	31163.3	14106.8
YLDs (Years Lived with Disability)	Global	Both	Number	2010	34054.7	48221	22358.8
YLDs (Years Lived with Disability)	Global	Male	Rate	2010	1.9688	2.76558	1.31045
YLDs (Years Lived with Disability)	Global	Female	Rate	2010	3.69307	5.29075	2.39499
YLDs (Years Lived with Disability)	Global	Both	Rate	2010	2.80549	3.97253	1.84196
YLDs (Years Lived with Disability)	Global	Male	Number	2011	12003.6	16756.2	8005.42
YLDs (Years Lived with Disability)	Global	Female	Number	2011	21198.3	30329.7	13712.8
YLDs (Years Lived with Disability)	Global	Both	Number	2011	33201.9	46848	21910.4
YLDs (Years Lived with Disability)	Global	Male	Rate	2011	1.92508	2.68728	1.28387
YLDs (Years Lived with Disability)	Global	Female	Rate	2011	3.60701	5.16075	2.33331
YLDs (Years Lived with Disability)	Global	Both	Rate	2011	2.74116	3.86778	1.80893
YLDs (Years Lived with Disability)	Global	Male	Number	2012	11748.1	16481.6	7872.82
YLDs (Years Lived with Disability)	Global	Female	Number	2012	20697.8	29349.8	13438.9
YLDs (Years Lived with Disability)	Global	Both	Number	2012	32445.9	45709	21345.6
YLDs (Years Lived with Disability)	Global	Male	Rate	2012	1.88439	2.64363	1.26279
YLDs (Years Lived with Disability)	Global	Female	Rate	2012	3.52285	4.99546	2.28736
YLDs (Years Lived with Disability)	Global	Both	Rate	2012	2.67932	3.77456	1.76268
YLDs (Years Lived with Disability)	Global	Male	Number	2013	11510.9	16182.1	7684.19
YLDs (Years Lived with Disability)	Global	Female	Number	2013	20238	28785.6	13105.9
YLDs (Years Lived with Disability)	Global	Both	Number	2013	31748.9	44915.3	20837.4
YLDs (Years Lived with Disability)	Global	Male	Rate	2013	1.84361	2.59176	1.23071
YLDs (Years Lived with Disability)	Global	Female	Rate	2013	3.43972	4.89251	2.22752
YLDs (Years Lived with Disability)	Global	Both	Rate	2013	2.61797	3.70366	1.71823
YLDs (Years Lived with Disability)	Global	Male	Number	2014	11313	15908.4	7565.36
YLDs (Years Lived with Disability)	Global	Female	Number	2014	19793.5	28151.9	12894.7
YLDs (Years Lived with Disability)	Global	Both	Number	2014	31106.6	43752.1	20499.9
YLDs (Years Lived with Disability)	Global	Male	Rate	2014	1.80668	2.54056	1.20818
YLDs (Years Lived with Disability)	Global	Female	Rate	2014	3.3544	4.77088	2.18525
YLDs (Years Lived with Disability)	Global	Both	Rate	2014	2.55757	3.59728	1.6855
YLDs (Years Lived with Disability)	Global	Male	Number	2015	11154.5	15669.9	7459.7
YLDs (Years Lived with Disability)	Global	Female	Number	2015	19405.5	27662.1	12639
YLDs (Years Lived with Disability)	Global	Both	Number	2015	30560.1	43167.9	20071.8
YLDs (Years Lived with Disability)	Global	Male	Rate	2015	1.77351	2.49144	1.18605
YLDs (Years Lived with Disability)	Global	Female	Rate	2015	3.27393	4.66691	2.13234
YLDs (Years Lived with Disability)	Global	Both	Rate	2015	2.50148	3.53349	1.64297
YLDs (Years Lived with Disability)	Global	Male	Number	2016	10982.8	15518.5	7367.19
YLDs (Years Lived with Disability)	Global	Female	Number	2016	18920.6	26906.4	12356.9
YLDs (Years Lived with Disability)	Global	Both	Number	2016	29903.4	42386.3	19716.3
YLDs (Years Lived with Disability)	Global	Male	Rate	2016	1.73557	2.45233	1.16421
YLDs (Years Lived with Disability)	Global	Female	Rate	2016	3.17242	4.5114	2.07188
YLDs (Years Lived with Disability)	Global	Both	Rate	2016	2.43272	3.44825	1.60398
YLDs (Years Lived with Disability)	Global	Male	Number	2017	10828.3	15159.7	7212.49
YLDs (Years Lived with Disability)	Global	Female	Number	2017	18408.9	26333.1	11929.1
YLDs (Years Lived with Disability)	Global	Both	Number	2017	29237.2	41406.6	19177.2
YLDs (Years Lived with Disability)	Global	Male	Rate	2017	1.69763	2.3767	1.13076
YLDs (Years Lived with Disability)	Global	Female	Rate	2017	3.06195	4.37998	1.98417
YLDs (Years Lived with Disability)	Global	Both	Rate	2017	2.35962	3.34177	1.54772
YLDs (Years Lived with Disability)	Global	Male	Number	2018	10691.4	14891.7	7136.37
YLDs (Years Lived with Disability)	Global	Female	Number	2018	17953.8	25959.4	11616.1
YLDs (Years Lived with Disability)	Global	Both	Number	2018	28645.2	41081.4	18785.1
YLDs (Years Lived with Disability)	Global	Male	Rate	2018	1.66024	2.31249	1.10819
YLDs (Years Lived with Disability)	Global	Female	Rate	2018	2.95747	4.2762	1.91348
YLDs (Years Lived with Disability)	Global	Both	Rate	2018	2.28972	3.2838	1.50156
YLDs (Years Lived with Disability)	Global	Male	Number	2019	10611.1	14878.8	7078.15
YLDs (Years Lived with Disability)	Global	Female	Number	2019	17670.7	25403	11502.5
YLDs (Years Lived with Disability)	Global	Both	Number	2019	28281.8	40344.6	18518.4
YLDs (Years Lived with Disability)	Global	Male	Rate	2019	1.63048	2.28625	1.08761
YLDs (Years Lived with Disability)	Global	Female	Rate	2019	2.87974	4.13984	1.87452
YLDs (Years Lived with Disability)	Global	Both	Rate	2019	2.23674	3.19076	1.46458
YLDs (Years Lived with Disability)	Global	Male	Number	2020	10565.8	14870.3	7027.13
YLDs (Years Lived with Disability)	Global	Female	Number	2020	17645.2	25154.5	11288.1
YLDs (Years Lived with Disability)	Global	Both	Number	2020	28211	40120.4	18392.2
YLDs (Years Lived with Disability)	Global	Male	Rate	2020	1.60688	2.26151	1.06871
YLDs (Years Lived with Disability)	Global	Female	Rate	2020	2.84524	4.05609	1.82018
YLDs (Years Lived with Disability)	Global	Both	Rate	2020	2.20795	3.14004	1.43948
YLDs (Years Lived with Disability)	Global	Male	Number	2021	10545.5	14913.8	6992.49
YLDs (Years Lived with Disability)	Global	Female	Number	2021	18087.8	26113.3	11695.7
YLDs (Years Lived with Disability)	Global	Both	Number	2021	28633.3	40881.3	18596.9
YLDs (Years Lived with Disability)	Global	Male	Rate	2021	1.58809	2.24593	1.05302
YLDs (Years Lived with Disability)	Global	Female	Rate	2021	2.88677	4.16762	1.8666
YLDs (Years Lived with Disability)	Global	Both	Rate	2021	2.21858	3.16758	1.44093
DALYs (Disability-Adjusted Life Years)	Global	Male	Number	1990	2.71542e+06	2.96221e+06	2.30877e+06
DALYs (Disability-Adjusted Life Years)	Global	Female	Number	1990	2.53308e+06	2.83287e+06	1.82269e+06
DALYs (Disability-Adjusted Life Years)	Global	Both	Number	1990	5.2485e+06	5.65492e+06	4.31791e+06
DALYs (Disability-Adjusted Life Years)	Global	Male	Rate	1990	504.597	550.457	429.031
DALYs (Disability-Adjusted Life Years)	Global	Female	Rate	1990	489.987	547.976	352.573
DALYs (Disability-Adjusted Life Years)	Global	Both	Rate	1990	497.439	535.958	409.24
DALYs (Disability-Adjusted Life Years)	Global	Male	Number	1995	2.74622e+06	2.96564e+06	2.47193e+06
DALYs (Disability-Adjusted Life Years)	Global	Female	Number	1995	2.48286e+06	2.74923e+06	1.80894e+06
DALYs (Disability-Adjusted Life Years)	Global	Both	Number	1995	5.22909e+06	5.60668e+06	4.45387e+06
DALYs (Disability-Adjusted Life Years)	Global	Male	Rate	1995	487.349	526.287	438.673
DALYs (Disability-Adjusted Life Years)	Global	Female	Rate	1995	460.644	510.063	335.612
DALYs (Disability-Adjusted Life Years)	Global	Both	Rate	1995	474.293	508.542	403.979
DALYs (Disability-Adjusted Life Years)	Global	Male	Number	1994	2.73719e+06	2.94899e+06	2.40149e+06
DALYs (Disability-Adjusted Life Years)	Global	Female	Number	1994	2.50783e+06	2.77562e+06	1.82425e+06
DALYs (Disability-Adjusted Life Years)	Global	Both	Number	1994	5.24501e+06	5.62307e+06	4.42795e+06
DALYs (Disability-Adjusted Life Years)	Global	Male	Rate	1994	492.845	530.982	432.401
DALYs (Disability-Adjusted Life Years)	Global	Female	Rate	1994	471.236	521.556	342.787
DALYs (Disability-Adjusted Life Years)	Global	Both	Rate	1994	482.271	517.032	407.143
DALYs (Disability-Adjusted Life Years)	Global	Male	Number	1993	2.70682e+06	2.9254e+06	2.37048e+06
DALYs (Disability-Adjusted Life Years)	Global	Female	Number	1993	2.51967e+06	2.78363e+06	1.84174e+06
DALYs (Disability-Adjusted Life Years)	Global	Both	Number	1993	5.22649e+06	5.61295e+06	4.39006e+06
DALYs (Disability-Adjusted Life Years)	Global	Male	Rate	1993	493.017	532.827	431.756
DALYs (Disability-Adjusted Life Years)	Global	Female	Rate	1993	478.289	528.395	349.603
DALYs (Disability-Adjusted Life Years)	Global	Both	Rate	1993	485.805	521.726	408.058
DALYs (Disability-Adjusted Life Years)	Global	Male	Number	1992	2.70399e+06	2.94254e+06	2.33877e+06
DALYs (Disability-Adjusted Life Years)	Global	Female	Number	1992	2.5237e+06	2.81748e+06	1.82896e+06
DALYs (Disability-Adjusted Life Years)	Global	Both	Number	1992	5.22769e+06	5.61473e+06	4.32746e+06
DALYs (Disability-Adjusted Life Years)	Global	Male	Rate	1992	496.85	540.684	429.741
DALYs (Disability-Adjusted Life Years)	Global	Female	Rate	1992	482.797	538.998	349.888
DALYs (Disability-Adjusted Life Years)	Global	Both	Rate	1992	489.965	526.24	405.591
DALYs (Disability-Adjusted Life Years)	Global	Male	Number	1996	2.72099e+06	2.91568e+06	2.44902e+06
DALYs (Disability-Adjusted Life Years)	Global	Female	Number	1996	2.50034e+06	2.7631e+06	1.84192e+06
DALYs (Disability-Adjusted Life Years)	Global	Both	Number	1996	5.22133e+06	5.56871e+06	4.44176e+06
DALYs (Disability-Adjusted Life Years)	Global	Male	Rate	1996	474.76	508.73	427.307
DALYs (Disability-Adjusted Life Years)	Global	Female	Rate	1996	457.001	505.026	336.658
DALYs (Disability-Adjusted Life Years)	Global	Both	Rate	1996	466.087	497.096	396.498
DALYs (Disability-Adjusted Life Years)	Global	Male	Number	1991	2.70784e+06	2.96203e+06	2.33566e+06
DALYs (Disability-Adjusted Life Years)	Global	Female	Number	1991	2.52652e+06	2.81977e+06	1.81783e+06
DALYs (Disability-Adjusted Life Years)	Global	Both	Number	1991	5.23436e+06	5.66805e+06	4.29353e+06
DALYs (Disability-Adjusted Life Years)	Global	Male	Rate	1991	500.739	547.744	431.914
DALYs (Disability-Adjusted Life Years)	Global	Female	Rate	1991	486.225	542.662	349.839
DALYs (Disability-Adjusted Life Years)	Global	Both	Rate	1991	493.627	534.526	404.901
DALYs (Disability-Adjusted Life Years)	Global	Male	Number	2001	2.84497e+06	3.04287e+06	2.63317e+06
DALYs (Disability-Adjusted Life Years)	Global	Female	Number	2001	2.53323e+06	2.77658e+06	1.99657e+06
DALYs (Disability-Adjusted Life Years)	Global	Both	Number	2001	5.37821e+06	5.73252e+06	4.74407e+06
DALYs (Disability-Adjusted Life Years)	Global	Male	Rate	2001	459.027	490.956	424.854
DALYs (Disability-Adjusted Life Years)	Global	Female	Rate	2001	432.019	473.52	340.496
DALYs (Disability-Adjusted Life Years)	Global	Both	Rate	2001	445.897	475.272	393.322
DALYs (Disability-Adjusted Life Years)	Global	Male	Number	2000	2.90428e+06	3.09248e+06	2.66607e+06
DALYs (Disability-Adjusted Life Years)	Global	Female	Number	2000	2.64129e+06	2.90999e+06	2.05429e+06
DALYs (Disability-Adjusted Life Years)	Global	Both	Number	2000	5.54557e+06	5.89256e+06	4.85066e+06
DALYs (Disability-Adjusted Life Years)	Global	Male	Rate	2000	474.278	505.012	435.378
DALYs (Disability-Adjusted Life Years)	Global	Female	Rate	2000	455.372	501.698	354.17
DALYs (Disability-Adjusted Life Years)	Global	Both	Rate	2000	465.082	494.182	406.803
DALYs (Disability-Adjusted Life Years)	Global	Male	Number	1999	2.88981e+06	3.10682e+06	2.6277e+06
DALYs (Disability-Adjusted Life Years)	Global	Female	Number	1999	2.6201e+06	2.87156e+06	1.97063e+06
DALYs (Disability-Adjusted Life Years)	Global	Both	Number	1999	5.50991e+06	5.87061e+06	4.79725e+06
DALYs (Disability-Adjusted Life Years)	Global	Male	Rate	1999	478.782	514.736	435.354
DALYs (Disability-Adjusted Life Years)	Global	Female	Rate	1999	457.51	501.418	344.103
DALYs (Disability-Adjusted Life Years)	Global	Both	Rate	1999	468.425	499.09	407.839
DALYs (Disability-Adjusted Life Years)	Global	Male	Number	1998	2.84183e+06	3.04899e+06	2.54626e+06
DALYs (Disability-Adjusted Life Years)	Global	Female	Number	1998	2.5453e+06	2.81451e+06	1.89601e+06
DALYs (Disability-Adjusted Life Years)	Global	Both	Number	1998	5.38713e+06	5.77737e+06	4.63923e+06
DALYs (Disability-Adjusted Life Years)	Global	Male	Rate	1998	478.588	513.475	428.811
DALYs (Disability-Adjusted Life Years)	Global	Female	Rate	1998	450.871	498.557	335.856
DALYs (Disability-Adjusted Life Years)	Global	Both	Rate	1998	465.08	498.769	400.512
DALYs (Disability-Adjusted Life Years)	Global	Male	Number	2002	2.7419e+06	2.91012e+06	2.54099e+06
DALYs (Disability-Adjusted Life Years)	Global	Female	Number	2002	2.44754e+06	2.68069e+06	2.00227e+06
DALYs (Disability-Adjusted Life Years)	Global	Both	Number	2002	5.18944e+06	5.51276e+06	4.64252e+06
DALYs (Disability-Adjusted Life Years)	Global	Male	Rate	2002	438.176	465.059	406.07
DALYs (Disability-Adjusted Life Years)	Global	Female	Rate	2002	413.726	453.136	338.459
DALYs (Disability-Adjusted Life Years)	Global	Both	Rate	2002	426.294	452.853	381.366
DALYs (Disability-Adjusted Life Years)	Global	Male	Number	1997	2.7338e+06	2.93718e+06	2.48333e+06
DALYs (Disability-Adjusted Life Years)	Global	Female	Number	1997	2.5285e+06	2.78249e+06	1.88039e+06
DALYs (Disability-Adjusted Life Years)	Global	Both	Number	1997	5.2623e+06	5.61843e+06	4.47301e+06
DALYs (Disability-Adjusted Life Years)	Global	Male	Rate	1997	468.565	503.425	425.636
DALYs (Disability-Adjusted Life Years)	Global	Female	Rate	1997	454.896	500.591	338.296
DALYs (Disability-Adjusted Life Years)	Global	Both	Rate	1997	461.896	493.155	392.616
DALYs (Disability-Adjusted Life Years)	Global	Male	Number	2007	2.55743e+06	2.72918e+06	2.37484e+06
DALYs (Disability-Adjusted Life Years)	Global	Female	Number	2007	2.25568e+06	2.47802e+06	1.95107e+06
DALYs (Disability-Adjusted Life Years)	Global	Both	Number	2007	4.81311e+06	5.1319e+06	4.43714e+06
DALYs (Disability-Adjusted Life Years)	Global	Male	Rate	2007	404.973	432.17	376.059
DALYs (Disability-Adjusted Life Years)	Global	Female	Rate	2007	378.641	415.964	327.508
DALYs (Disability-Adjusted Life Years)	Global	Both	Rate	2007	392.191	418.167	361.555
DALYs (Disability-Adjusted Life Years)	Global	Male	Number	2006	2.64987e+06	2.82303e+06	2.46428e+06
DALYs (Disability-Adjusted Life Years)	Global	Female	Number	2006	2.37883e+06	2.61472e+06	2.04574e+06
DALYs (Disability-Adjusted Life Years)	Global	Both	Number	2006	5.0287e+06	5.34512e+06	4.65598e+06
DALYs (Disability-Adjusted Life Years)	Global	Male	Rate	2006	418.628	445.984	389.309
DALYs (Disability-Adjusted Life Years)	Global	Female	Rate	2006	398.233	437.723	342.472
DALYs (Disability-Adjusted Life Years)	Global	Both	Rate	2006	408.726	434.444	378.432
DALYs (Disability-Adjusted Life Years)	Global	Male	Number	2008	2.52902e+06	2.70739e+06	2.34995e+06
DALYs (Disability-Adjusted Life Years)	Global	Female	Number	2008	2.20669e+06	2.43938e+06	1.91644e+06
DALYs (Disability-Adjusted Life Years)	Global	Both	Number	2008	4.73571e+06	5.09228e+06	4.38167e+06
DALYs (Disability-Adjusted Life Years)	Global	Male	Rate	2008	401.802	430.141	373.351
DALYs (Disability-Adjusted Life Years)	Global	Female	Rate	2008	371.779	410.982	322.878
DALYs (Disability-Adjusted Life Years)	Global	Both	Rate	2008	387.23	416.387	358.281
DALYs (Disability-Adjusted Life Years)	Global	Male	Number	2005	2.75256e+06	2.92981e+06	2.55086e+06
DALYs (Disability-Adjusted Life Years)	Global	Female	Number	2005	2.49299e+06	2.73747e+06	2.11355e+06
DALYs (Disability-Adjusted Life Years)	Global	Both	Number	2005	5.24555e+06	5.61427e+06	4.77862e+06
DALYs (Disability-Adjusted Life Years)	Global	Male	Rate	2005	434.486	462.465	402.649
DALYs (Disability-Adjusted Life Years)	Global	Female	Rate	2005	416.811	457.687	353.371
DALYs (Disability-Adjusted Life Years)	Global	Both	Rate	2005	425.903	455.841	387.992
DALYs (Disability-Adjusted Life Years)	Global	Male	Number	2004	2.76927e+06	2.94153e+06	2.56184e+06
DALYs (Disability-Adjusted Life Years)	Global	Female	Number	2004	2.48099e+06	2.7239e+06	2.08964e+06
DALYs (Disability-Adjusted Life Years)	Global	Both	Number	2004	5.25027e+06	5.58434e+06	4.78898e+06
DALYs (Disability-Adjusted Life Years)	Global	Male	Rate	2004	437.72	464.946	404.932
DALYs (Disability-Adjusted Life Years)	Global	Female	Rate	2004	415.189	455.84	349.697
DALYs (Disability-Adjusted Life Years)	Global	Both	Rate	2004	426.776	453.931	389.28
DALYs (Disability-Adjusted Life Years)	Global	Male	Number	2003	2.69704e+06	2.85895e+06	2.49978e+06
DALYs (Disability-Adjusted Life Years)	Global	Female	Number	2003	2.47615e+06	2.73222e+06	2.06742e+06
DALYs (Disability-Adjusted Life Years)	Global	Both	Number	2003	5.17319e+06	5.49259e+06	4.67726e+06
DALYs (Disability-Adjusted Life Years)	Global	Male	Rate	2003	428.052	453.747	396.743
DALYs (Disability-Adjusted Life Years)	Global	Female	Rate	2003	415.897	458.908	347.247
DALYs (Disability-Adjusted Life Years)	Global	Both	Rate	2003	422.147	448.211	381.677
DALYs (Disability-Adjusted Life Years)	Global	Male	Number	2013	2.24976e+06	2.41228e+06	2.08751e+06
DALYs (Disability-Adjusted Life Years)	Global	Female	Number	2013	1.98189e+06	2.17244e+06	1.72154e+06
DALYs (Disability-Adjusted Life Years)	Global	Both	Number	2013	4.23165e+06	4.58184e+06	3.8963e+06
DALYs (Disability-Adjusted Life Years)	Global	Male	Rate	2013	360.327	386.355	334.339
DALYs (Disability-Adjusted Life Years)	Global	Female	Rate	2013	336.849	369.236	292.6
DALYs (Disability-Adjusted Life Years)	Global	Both	Rate	2013	348.936	377.812	321.284
DALYs (Disability-Adjusted Life Years)	Global	Male	Number	2011	2.37075e+06	2.55227e+06	2.19052e+06
DALYs (Disability-Adjusted Life Years)	Global	Female	Number	2011	2.19045e+06	2.3879e+06	1.85368e+06
DALYs (Disability-Adjusted Life Years)	Global	Both	Number	2011	4.5612e+06	4.88744e+06	4.16277e+06
DALYs (Disability-Adjusted Life Years)	Global	Male	Rate	2011	380.21	409.322	351.305
DALYs (Disability-Adjusted Life Years)	Global	Female	Rate	2011	372.716	406.313	315.413
DALYs (Disability-Adjusted Life Years)	Global	Both	Rate	2011	376.574	403.508	343.679
DALYs (Disability-Adjusted Life Years)	Global	Male	Number	2012	2.30742e+06	2.48178e+06	2.13847e+06
DALYs (Disability-Adjusted Life Years)	Global	Female	Number	2012	2.08232e+06	2.27461e+06	1.77136e+06
DALYs (Disability-Adjusted Life Years)	Global	Both	Number	2012	4.38974e+06	4.72817e+06	4.01096e+06
DALYs (Disability-Adjusted Life Years)	Global	Male	Rate	2012	370.108	398.075	343.009
DALYs (Disability-Adjusted Life Years)	Global	Female	Rate	2012	354.419	387.148	301.493
DALYs (Disability-Adjusted Life Years)	Global	Both	Rate	2012	362.496	390.443	331.217
DALYs (Disability-Adjusted Life Years)	Global	Male	Number	2010	2.40748e+06	2.57548e+06	2.23318e+06
DALYs (Disability-Adjusted Life Years)	Global	Female	Number	2010	2.18029e+06	2.39489e+06	1.84055e+06
DALYs (Disability-Adjusted Life Years)	Global	Both	Number	2010	4.58776e+06	4.88938e+06	4.18358e+06
DALYs (Disability-Adjusted Life Years)	Global	Male	Rate	2010	385.29	412.176	357.396
DALYs (Disability-Adjusted Life Years)	Global	Female	Rate	2010	370.159	406.594	312.48
DALYs (Disability-Adjusted Life Years)	Global	Both	Rate	2010	377.948	402.795	344.65
DALYs (Disability-Adjusted Life Years)	Global	Male	Number	2009	2.45695e+06	2.63349e+06	2.27634e+06
DALYs (Disability-Adjusted Life Years)	Global	Female	Number	2009	2.19135e+06	2.41035e+06	1.87068e+06
DALYs (Disability-Adjusted Life Years)	Global	Both	Number	2009	4.6483e+06	4.97891e+06	4.25964e+06
DALYs (Disability-Adjusted Life Years)	Global	Male	Rate	2009	391.8	419.95	362.998
DALYs (Disability-Adjusted Life Years)	Global	Female	Rate	2009	370.666	407.71	316.424
DALYs (Disability-Adjusted Life Years)	Global	Both	Rate	2009	381.544	408.681	349.642
DALYs (Disability-Adjusted Life Years)	Global	Male	Number	2014	2.28911e+06	2.48842e+06	2.0987e+06
DALYs (Disability-Adjusted Life Years)	Global	Female	Number	2014	1.89028e+06	2.08832e+06	1.64454e+06
DALYs (Disability-Adjusted Life Years)	Global	Both	Number	2014	4.17939e+06	4.51613e+06	3.84496e+06
DALYs (Disability-Adjusted Life Years)	Global	Male	Rate	2014	365.57	397.399	335.162
DALYs (Disability-Adjusted Life Years)	Global	Female	Rate	2014	320.344	353.907	278.699
DALYs (Disability-Adjusted Life Years)	Global	Both	Rate	2014	343.628	371.315	316.131
DALYs (Disability-Adjusted Life Years)	Global	Male	Number	2019	2.08309e+06	2.27921e+06	1.91722e+06
DALYs (Disability-Adjusted Life Years)	Global	Female	Number	2019	1.58638e+06	1.81256e+06	1.41031e+06
DALYs (Disability-Adjusted Life Years)	Global	Both	Number	2019	3.66947e+06	4.03495e+06	3.38343e+06
DALYs (Disability-Adjusted Life Years)	Global	Male	Rate	2019	320.084	350.219	294.596
DALYs (Disability-Adjusted Life Years)	Global	Female	Rate	2019	258.527	295.387	229.834
DALYs (Disability-Adjusted Life Years)	Global	Both	Rate	2019	290.21	319.115	267.588
DALYs (Disability-Adjusted Life Years)	Global	Male	Number	2018	2.13389e+06	2.32921e+06	1.97307e+06
DALYs (Disability-Adjusted Life Years)	Global	Female	Number	2018	1.64555e+06	1.85881e+06	1.46687e+06
DALYs (Disability-Adjusted Life Years)	Global	Both	Number	2018	3.77943e+06	4.15249e+06	3.4949e+06
DALYs (Disability-Adjusted Life Years)	Global	Male	Rate	2018	331.365	361.697	306.393
DALYs (Disability-Adjusted Life Years)	Global	Female	Rate	2018	271.065	306.195	241.632
DALYs (Disability-Adjusted Life Years)	Global	Both	Rate	2018	302.105	331.924	279.361
DALYs (Disability-Adjusted Life Years)	Global	Male	Number	2017	2.16832e+06	2.37304e+06	1.9921e+06
DALYs (Disability-Adjusted Life Years)	Global	Female	Number	2017	1.76914e+06	1.9473e+06	1.55833e+06
DALYs (Disability-Adjusted Life Years)	Global	Both	Number	2017	3.93746e+06	4.31001e+06	3.63353e+06
DALYs (Disability-Adjusted Life Years)	Global	Male	Rate	2017	339.943	372.039	312.316
DALYs (Disability-Adjusted Life Years)	Global	Female	Rate	2017	294.261	323.894	259.197
DALYs (Disability-Adjusted Life Years)	Global	Both	Rate	2017	317.778	347.844	293.248
DALYs (Disability-Adjusted Life Years)	Global	Male	Number	2015	2.21674e+06	2.39541e+06	2.04263e+06
DALYs (Disability-Adjusted Life Years)	Global	Female	Number	2015	1.83548e+06	2.00604e+06	1.60435e+06
DALYs (Disability-Adjusted Life Years)	Global	Both	Number	2015	4.05221e+06	4.39281e+06	3.71999e+06
DALYs (Disability-Adjusted Life Years)	Global	Male	Rate	2015	352.45	380.858	324.767
DALYs (Disability-Adjusted Life Years)	Global	Female	Rate	2015	309.665	338.441	270.672
DALYs (Disability-Adjusted Life Years)	Global	Both	Rate	2015	331.692	359.571	304.498
DALYs (Disability-Adjusted Life Years)	Global	Male	Number	2016	2.12673e+06	2.30027e+06	1.95293e+06
DALYs (Disability-Adjusted Life Years)	Global	Female	Number	2016	1.79906e+06	1.97616e+06	1.57578e+06
DALYs (Disability-Adjusted Life Years)	Global	Both	Number	2016	3.92578e+06	4.25432e+06	3.59923e+06
DALYs (Disability-Adjusted Life Years)	Global	Male	Rate	2016	336.08	363.504	308.615
DALYs (Disability-Adjusted Life Years)	Global	Female	Rate	2016	301.649	331.343	264.211
DALYs (Disability-Adjusted Life Years)	Global	Both	Rate	2016	319.374	346.101	292.808
DALYs (Disability-Adjusted Life Years)	Global	Male	Number	2020	2.0367e+06	2.2665e+06	1.86196e+06
DALYs (Disability-Adjusted Life Years)	Global	Female	Number	2020	1.61846e+06	1.86161e+06	1.41124e+06
DALYs (Disability-Adjusted Life Years)	Global	Both	Number	2020	3.65516e+06	4.04984e+06	3.36225e+06
DALYs (Disability-Adjusted Life Years)	Global	Male	Rate	2020	309.747	344.695	283.172
DALYs (Disability-Adjusted Life Years)	Global	Female	Rate	2020	260.972	300.18	227.558
DALYs (Disability-Adjusted Life Years)	Global	Both	Rate	2020	286.073	316.963	263.148
DALYs (Disability-Adjusted Life Years)	Global	Male	Number	2021	2.02452e+06	2.26294e+06	1.84191e+06
DALYs (Disability-Adjusted Life Years)	Global	Female	Number	2021	1.6454e+06	1.87759e+06	1.44898e+06
DALYs (Disability-Adjusted Life Years)	Global	Both	Number	2021	3.66992e+06	4.10388e+06	3.36201e+06
DALYs (Disability-Adjusted Life Years)	Global	Male	Rate	2021	304.879	340.783	277.379
DALYs (Disability-Adjusted Life Years)	Global	Female	Rate	2021	262.602	299.658	231.253
DALYs (Disability-Adjusted Life Years)	Global	Both	Rate	2021	284.354	317.978	260.497
UI = uncertainty interval; 95% UI is shown in Lower/Upper columns.
