# Supplementary material for: Global adolescent self-harm (10–19 years): 1990–2021 trends, health inequalities, frontier analysis, and 2035 projections using global burden of disease data
Source: Front Public Health. 2026 Feb 3;14:1689706. doi: 10.3389/fpubh.2026.1689706 (PMC12909592; doi:10.3389/fpubh.2026.1689706)
Supplement: Supplementary file 4 [file Table_3.XLSX]

## Sheet: Sheet1
Supplementary Table 3. Self-harm among 10–19-year-olds: Incidence, YLDs, DALYs, and age-specific rate per 100,000 population in 204 countries and territories, by sex, 1990–2021, with AAPC (Average Annual Percent Change).
Measure	Location	Sex	AAPC Value	AAPC
Incidence	China	Both	-3.02 (95% CI: -3.37 - -2.67)	-3.02
Incidence	Democratic People's Republic of Korea	Both	-1.38 (95% CI: -1.44 - -1.31)	-1.38
Incidence	Taiwan (Province of China)	Both	0.27 (95% CI: 0.06 - 0.48)	0.27
Incidence	Cambodia	Both	-0.45 (95% CI: -0.52 - -0.38)	-0.45
Incidence	Indonesia	Both	-0.17 (95% CI: -0.31 - -0.03)	-0.17
Incidence	Lao People's Democratic Republic	Both	-1.28 (95% CI: -1.37 - -1.19)	-1.28
Incidence	Malaysia	Both	0.26 (95% CI: 0.18 - 0.35)	0.26
Incidence	Maldives	Both	0.04 (95% CI: -0.15 - 0.22)	0.04
Incidence	Myanmar	Both	-0.76 (95% CI: -0.83 - -0.68)	-0.76
Incidence	Philippines	Both	-0.23 (95% CI: -0.27 - -0.18)	-0.23
Incidence	Sri Lanka	Both	-2.50 (95% CI: -2.67 - -2.32)	-2.5
Incidence	Thailand	Both	-1.99 (95% CI: -2.08 - -1.90)	-1.99
Incidence	Timor-Leste	Both	-0.24 (95% CI: -0.40 - -0.09)	-0.24
Incidence	Viet Nam	Both	0.55 (95% CI: 0.45 - 0.64)	0.55
Incidence	Fiji	Both	-0.54 (95% CI: -0.76 - -0.33)	-0.54
Incidence	Kiribati	Both	-0.92 (95% CI: -1.09 - -0.75)	-0.92
Incidence	Marshall Islands	Both	0.06 (95% CI: -0.15 - 0.27)	0.06
Incidence	Micronesia (Federated States of)	Both	-0.63 (95% CI: -0.79 - -0.47)	-0.63
Incidence	Papua New Guinea	Both	0.50 (95% CI: 0.25 - 0.75)	0.5
Incidence	Samoa	Both	-0.64 (95% CI: -0.81 - -0.48)	-0.64
Incidence	Solomon Islands	Both	-0.38 (95% CI: -0.52 - -0.24)	-0.38
Incidence	Tonga	Both	0.60 (95% CI: 0.55 - 0.66)	0.6
Incidence	Vanuatu	Both	-0.03 (95% CI: -0.21 - 0.15)	-0.03
Incidence	Armenia	Both	1.93 (95% CI: 1.68 - 2.17)	1.93
Incidence	Azerbaijan	Both	1.81 (95% CI: 1.63 - 1.98)	1.81
Incidence	Georgia	Both	0.47 (95% CI: 0.39 - 0.56)	0.47
Incidence	Kazakhstan	Both	-0.15 (95% CI: -0.31 - 0.02)	-0.15
Incidence	Kyrgyzstan	Both	-0.28 (95% CI: -0.47 - -0.08)	-0.28
Incidence	Mongolia	Both	-0.89 (95% CI: -0.97 - -0.81)	-0.89
Incidence	Tajikistan	Both	-0.01 (95% CI: -0.07 - 0.06)	-0.01
Incidence	Turkmenistan	Both	0.66 (95% CI: 0.55 - 0.76)	0.66
Incidence	Uzbekistan	Both	2.16 (95% CI: 2.06 - 2.26)	2.16
Incidence	Albania	Both	1.22 (95% CI: 1.07 - 1.37)	1.22
Incidence	Bosnia and Herzegovina	Both	0.46 (95% CI: 0.32 - 0.61)	0.46
Incidence	Bulgaria	Both	-1.98 (95% CI: -2.06 - -1.90)	-1.98
Incidence	Croatia	Both	-1.83 (95% CI: -1.94 - -1.71)	-1.83
Incidence	Czechia	Both	-0.55 (95% CI: -0.72 - -0.38)	-0.55
Incidence	Hungary	Both	-1.16 (95% CI: -1.34 - -0.97)	-1.16
Incidence	North Macedonia	Both	-0.50 (95% CI: -0.56 - -0.44)	-0.5
Incidence	Montenegro	Both	-0.47 (95% CI: -0.63 - -0.31)	-0.47
Incidence	Poland	Both	-0.27 (95% CI: -0.37 - -0.17)	-0.27
Incidence	Romania	Both	0.71 (95% CI: 0.64 - 0.78)	0.71
Incidence	Serbia	Both	-1.67 (95% CI: -1.97 - -1.37)	-1.67
Incidence	Slovakia	Both	-0.28 (95% CI: -0.32 - -0.24)	-0.28
Incidence	Slovenia	Both	-1.08 (95% CI: -1.17 - -0.98)	-1.08
Incidence	Belarus	Both	-0.15 (95% CI: -0.29 - 0.00)	-0.15
Incidence	Estonia	Both	-1.94 (95% CI: -2.04 - -1.83)	-1.94
Incidence	Latvia	Both	-1.66 (95% CI: -2.01 - -1.30)	-1.66
Incidence	Lithuania	Both	-1.05 (95% CI: -1.26 - -0.83)	-1.05
Incidence	Republic of Moldova	Both	-0.67 (95% CI: -0.80 - -0.54)	-0.67
Incidence	Russian Federation	Both	-1.12 (95% CI: -1.31 - -0.92)	-1.12
Incidence	Ukraine	Both	1.02 (95% CI: 0.77 - 1.26)	1.02
Incidence	Brunei Darussalam	Both	0.72 (95% CI: 0.44 - 1.00)	0.72
Incidence	Japan	Both	0.44 (95% CI: 0.35 - 0.53)	0.44
Incidence	Republic of Korea	Both	0.33 (95% CI: 0.20 - 0.47)	0.33
Incidence	Singapore	Both	-0.59 (95% CI: -0.93 - -0.25)	-0.59
Incidence	Australia	Both	-0.49 (95% CI: -0.54 - -0.45)	-0.49
Incidence	New Zealand	Both	-0.42 (95% CI: -0.57 - -0.27)	-0.42
Incidence	Andorra	Both	-0.76 (95% CI: -0.90 - -0.62)	-0.76
Incidence	Austria	Both	-1.15 (95% CI: -1.23 - -1.07)	-1.15
Incidence	Belgium	Both	-0.67 (95% CI: -0.77 - -0.58)	-0.67
Incidence	Cyprus	Both	0.41 (95% CI: 0.26 - 0.57)	0.41
Incidence	Denmark	Both	-1.03 (95% CI: -1.14 - -0.91)	-1.03
Incidence	Finland	Both	-0.96 (95% CI: -1.05 - -0.87)	-0.96
Incidence	France	Both	-1.16 (95% CI: -1.22 - -1.10)	-1.16
Incidence	Germany	Both	-0.51 (95% CI: -0.59 - -0.43)	-0.51
Incidence	Greece	Both	0.36 (95% CI: 0.13 - 0.59)	0.36
Incidence	Iceland	Both	-1.35 (95% CI: -1.43 - -1.27)	-1.35
Incidence	Ireland	Both	-0.64 (95% CI: -0.88 - -0.40)	-0.64
Incidence	Israel	Both	-1.20 (95% CI: -1.29 - -1.12)	-1.2
Incidence	Italy	Both	-1.41 (95% CI: -1.65 - -1.17)	-1.41
Incidence	Luxembourg	Both	-1.27 (95% CI: -1.36 - -1.17)	-1.27
Incidence	Malta	Both	0.47 (95% CI: 0.36 - 0.59)	0.47
Incidence	Netherlands	Both	-0.34 (95% CI: -0.41 - -0.27)	-0.34
Incidence	Norway	Both	-1.68 (95% CI: -1.83 - -1.53)	-1.68
Incidence	Portugal	Both	-1.62 (95% CI: -1.75 - -1.50)	-1.62
Incidence	Spain	Both	-0.48 (95% CI: -0.53 - -0.42)	-0.48
Incidence	Sweden	Both	-0.72 (95% CI: -0.92 - -0.52)	-0.72
Incidence	Switzerland	Both	-2.17 (95% CI: -2.29 - -2.05)	-2.17
Incidence	United Kingdom	Both	-0.91 (95% CI: -0.96 - -0.86)	-0.91
Incidence	Argentina	Both	1.83 (95% CI: 1.79 - 1.87)	1.83
Incidence	Chile	Both	0.32 (95% CI: 0.07 - 0.56)	0.32
Incidence	Uruguay	Both	1.36 (95% CI: 1.29 - 1.43)	1.36
Incidence	Canada	Both	-0.17 (95% CI: -0.28 - -0.07)	-0.17
Incidence	United States of America	Both	0.16 (95% CI: 0.08 - 0.23)	0.16
Incidence	Antigua and Barbuda	Both	1.29 (95% CI: 0.83 - 1.75)	1.29
Incidence	Bahamas	Both	0.93 (95% CI: 0.60 - 1.27)	0.93
Incidence	Barbados	Both	0.05 (95% CI: -0.22 - 0.31)	0.05
Incidence	Belize	Both	0.65 (95% CI: 0.52 - 0.79)	0.65
Incidence	Cuba	Both	-3.46 (95% CI: -3.60 - -3.33)	-3.46
Incidence	Dominica	Both	0.75 (95% CI: 0.49 - 1.02)	0.75
Incidence	Dominican Republic	Both	0.72 (95% CI: 0.60 - 0.84)	0.72
Incidence	Grenada	Both	0.58 (95% CI: 0.33 - 0.83)	0.58
Incidence	Guyana	Both	0.11 (95% CI: -0.16 - 0.38)	0.11
Incidence	Haiti	Both	-0.22 (95% CI: -0.33 - -0.10)	-0.22
Incidence	Jamaica	Both	1.34 (95% CI: 0.78 - 1.89)	1.34
Incidence	Saint Lucia	Both	0.47 (95% CI: 0.23 - 0.71)	0.47
Incidence	Saint Vincent and the Grenadines	Both	0.46 (95% CI: 0.29 - 0.64)	0.46
Incidence	Suriname	Both	-0.37 (95% CI: -0.54 - -0.19)	-0.37
Incidence	Trinidad and Tobago	Both	-1.42 (95% CI: -1.53 - -1.31)	-1.42
Incidence	Bolivia (Plurinational State of)	Both	-0.01 (95% CI: -0.08 - 0.05)	-0.01
Incidence	Ecuador	Both	1.45 (95% CI: 1.23 - 1.66)	1.45
Incidence	Peru	Both	0.17 (95% CI: 0.08 - 0.25)	0.17
Incidence	Colombia	Both	0.78 (95% CI: 0.67 - 0.89)	0.78
Incidence	Costa Rica	Both	0.43 (95% CI: 0.36 - 0.49)	0.43
Incidence	El Salvador	Both	-1.73 (95% CI: -1.89 - -1.57)	-1.73
Incidence	Guatemala	Both	1.57 (95% CI: 1.41 - 1.73)	1.57
Incidence	Honduras	Both	0.14 (95% CI: -0.19 - 0.47)	0.14
Incidence	Mexico	Both	1.44 (95% CI: 1.23 - 1.66)	1.44
Incidence	Nicaragua	Both	-0.12 (95% CI: -0.22 - -0.03)	-0.12
Incidence	Panama	Both	0.12 (95% CI: 0.05 - 0.18)	0.12
Incidence	Venezuela (Bolivarian Republic of)	Both	0.71 (95% CI: 0.47 - 0.95)	0.71
Incidence	Brazil	Both	-0.22 (95% CI: -0.48 - 0.04)	-0.22
Incidence	Paraguay	Both	0.78 (95% CI: 0.54 - 1.02)	0.78
Incidence	Algeria	Both	-0.96 (95% CI: -1.02 - -0.91)	-0.96
Incidence	Bahrain	Both	1.00 (95% CI: 0.88 - 1.11)	1
Incidence	Egypt	Both	-0.24 (95% CI: -0.32 - -0.17)	-0.24
Incidence	Iran (Islamic Republic of)	Both	-1.25 (95% CI: -1.42 - -1.08)	-1.25
Incidence	Iraq	Both	0.57 (95% CI: 0.52 - 0.62)	0.57
Incidence	Jordan	Both	0.52 (95% CI: 0.32 - 0.71)	0.52
Incidence	Kuwait	Both	0.82 (95% CI: 0.61 - 1.03)	0.82
Incidence	Lebanon	Both	0.41 (95% CI: 0.33 - 0.48)	0.41
Incidence	Libya	Both	0.24 (95% CI: 0.16 - 0.32)	0.24
Incidence	Morocco	Both	-0.19 (95% CI: -0.26 - -0.13)	-0.19
Incidence	Palestine	Both	0.71 (95% CI: 0.57 - 0.85)	0.71
Incidence	Oman	Both	0.84 (95% CI: 0.78 - 0.90)	0.84
Incidence	Qatar	Both	0.09 (95% CI: -0.02 - 0.21)	0.09
Incidence	Saudi Arabia	Both	1.50 (95% CI: 1.41 - 1.60)	1.5
Incidence	Syrian Arab Republic	Both	1.34 (95% CI: 1.11 - 1.57)	1.34
Incidence	Tunisia	Both	0.22 (95% CI: 0.20 - 0.25)	0.22
Incidence	Turkey	Both	0.35 (95% CI: 0.28 - 0.42)	0.35
Incidence	United Arab Emirates	Both	0.46 (95% CI: 0.15 - 0.78)	0.46
Incidence	Yemen	Both	0.69 (95% CI: 0.65 - 0.74)	0.69
Incidence	Afghanistan	Both	-0.34 (95% CI: -0.57 - -0.12)	-0.34
Incidence	Bangladesh	Both	-1.38 (95% CI: -1.46 - -1.29)	-1.38
Incidence	Bhutan	Both	0.93 (95% CI: 0.52 - 1.33)	0.93
Incidence	India	Both	-1.45 (95% CI: -1.55 - -1.35)	-1.45
Incidence	Nepal	Both	0.43 (95% CI: 0.35 - 0.50)	0.43
Incidence	Pakistan	Both	0.89 (95% CI: 0.86 - 0.92)	0.89
Incidence	Angola	Both	-0.56 (95% CI: -0.61 - -0.52)	-0.56
Incidence	Central African Republic	Both	-0.34 (95% CI: -0.48 - -0.20)	-0.34
Incidence	Congo	Both	-0.55 (95% CI: -0.61 - -0.48)	-0.55
Incidence	Democratic Republic of the Congo	Both	-0.19 (95% CI: -0.27 - -0.10)	-0.19
Incidence	Equatorial Guinea	Both	-0.58 (95% CI: -0.67 - -0.49)	-0.58
Incidence	Gabon	Both	-0.23 (95% CI: -0.25 - -0.20)	-0.23
Incidence	Burundi	Both	-0.75 (95% CI: -0.84 - -0.66)	-0.75
Incidence	Comoros	Both	0.15 (95% CI: -0.05 - 0.34)	0.15
Incidence	Djibouti	Both	-0.01 (95% CI: -0.05 - 0.03)	-0.01
Incidence	Eritrea	Both	0.04 (95% CI: -0.09 - 0.17)	0.04
Incidence	Ethiopia	Both	-1.60 (95% CI: -1.70 - -1.50)	-1.6
Incidence	Kenya	Both	0.06 (95% CI: 0.00 - 0.12)	0.06
Incidence	Madagascar	Both	-1.11 (95% CI: -1.21 - -1.01)	-1.11
Incidence	Malawi	Both	-0.73 (95% CI: -0.82 - -0.64)	-0.73
Incidence	Mauritius	Both	-1.37 (95% CI: -1.48 - -1.26)	-1.37
Incidence	Mozambique	Both	0.18 (95% CI: 0.03 - 0.32)	0.18
Incidence	Rwanda	Both	-1.27 (95% CI: -1.37 - -1.18)	-1.27
Incidence	Seychelles	Both	0.29 (95% CI: 0.18 - 0.40)	0.29
Incidence	Somalia	Both	0.17 (95% CI: 0.01 - 0.33)	0.17
Incidence	United Republic of Tanzania	Both	-0.58 (95% CI: -0.63 - -0.54)	-0.58
Incidence	Uganda	Both	0.08 (95% CI: 0.04 - 0.12)	0.08
Incidence	Zambia	Both	-0.31 (95% CI: -0.37 - -0.25)	-0.31
Incidence	Botswana	Both	0.36 (95% CI: 0.31 - 0.42)	0.36
Incidence	Lesotho	Both	1.02 (95% CI: 0.94 - 1.11)	1.02
Incidence	Namibia	Both	0.81 (95% CI: 0.79 - 0.84)	0.81
Incidence	South Africa	Both	-0.49 (95% CI: -0.59 - -0.39)	-0.49
Incidence	Eswatini	Both	0.70 (95% CI: 0.59 - 0.81)	0.7
Incidence	Zimbabwe	Both	0.54 (95% CI: 0.44 - 0.63)	0.54
Incidence	Benin	Both	-0.05 (95% CI: -0.17 - 0.07)	-0.05
Incidence	Burkina Faso	Both	0.20 (95% CI: 0.14 - 0.26)	0.2
Incidence	Cameroon	Both	0.33 (95% CI: 0.25 - 0.40)	0.33
Incidence	Cabo Verde	Both	-0.22 (95% CI: -0.30 - -0.14)	-0.22
Incidence	Chad	Both	0.41 (95% CI: 0.29 - 0.54)	0.41
Incidence	Côte d’Ivoire	Both	-0.22 (95% CI: -0.41 - -0.02)	-0.22
Incidence	Gambia	Both	0.28 (95% CI: 0.24 - 0.32)	0.28
Incidence	Ghana	Both	0.57 (95% CI: 0.53 - 0.62)	0.57
Incidence	Guinea	Both	0.29 (95% CI: 0.12 - 0.46)	0.29
Incidence	Guinea-Bissau	Both	-0.36 (95% CI: -0.49 - -0.24)	-0.36
Incidence	Liberia	Both	-0.20 (95% CI: -0.32 - -0.08)	-0.2
Incidence	Mali	Both	-0.37 (95% CI: -0.46 - -0.28)	-0.37
Incidence	Mauritania	Both	-0.15 (95% CI: -0.18 - -0.11)	-0.15
Incidence	Niger	Both	-0.26 (95% CI: -0.33 - -0.18)	-0.26
Incidence	Nigeria	Both	-0.18 (95% CI: -0.22 - -0.14)	-0.18
Incidence	Sao Tome and Principe	Both	1.27 (95% CI: 1.13 - 1.42)	1.27
Incidence	Senegal	Both	0.02 (95% CI: -0.11 - 0.15)	0.02
Incidence	Sierra Leone	Both	0.56 (95% CI: 0.49 - 0.64)	0.56
Incidence	Togo	Both	0.05 (95% CI: -0.03 - 0.13)	0.05
Incidence	American Samoa	Both	-0.06 (95% CI: -0.11 - -0.02)	-0.06
Incidence	Bermuda	Both	0.49 (95% CI: 0.21 - 0.77)	0.49
Incidence	Cook Islands	Both	-1.35 (95% CI: -1.58 - -1.12)	-1.35
Incidence	Greenland	Both	-1.61 (95% CI: -1.82 - -1.39)	-1.61
Incidence	Guam	Both	-0.14 (95% CI: -0.38 - 0.10)	-0.14
Incidence	Monaco	Both	-0.70 (95% CI: -0.81 - -0.58)	-0.7
Incidence	Nauru	Both	-0.61 (95% CI: -0.90 - -0.32)	-0.61
Incidence	Niue	Both	-0.11 (95% CI: -0.28 - 0.06)	-0.11
Incidence	Northern Mariana Islands	Both	0.32 (95% CI: -0.20 - 0.85)	0.32
Incidence	Palau	Both	-0.58 (95% CI: -0.82 - -0.34)	-0.58
Incidence	Puerto Rico	Both	0.26 (95% CI: -0.03 - 0.54)	0.26
Incidence	Saint Kitts and Nevis	Both	1.43 (95% CI: 1.17 - 1.70)	1.43
Incidence	San Marino	Both	-0.21 (95% CI: -0.27 - -0.15)	-0.21
Incidence	Tokelau	Both	-0.35 (95% CI: -1.07 - 0.37)	-0.35
Incidence	Tuvalu	Both	-1.11 (95% CI: -1.33 - -0.89)	-1.11
Incidence	United States Virgin Islands	Both	-0.76 (95% CI: -1.06 - -0.45)	-0.76
Incidence	South Sudan	Both	-0.07 (95% CI: -0.10 - -0.05)	-0.07
Incidence	Sudan	Both	-0.12 (95% CI: -0.18 - -0.06)	-0.12
Incidence	China	Female	-3.49 (95% CI: -3.82 - -3.15)	-3.49
Incidence	Democratic People's Republic of Korea	Female	-1.58 (95% CI: -1.65 - -1.51)	-1.58
Incidence	Taiwan (Province of China)	Female	-0.01 (95% CI: -0.24 - 0.22)	-0.01
Incidence	Cambodia	Female	-0.61 (95% CI: -0.68 - -0.54)	-0.61
Incidence	Indonesia	Female	-0.30 (95% CI: -0.54 - -0.06)	-0.3
Incidence	Lao People's Democratic Republic	Female	-1.66 (95% CI: -1.78 - -1.54)	-1.66
Incidence	Malaysia	Female	0.21 (95% CI: 0.02 - 0.41)	0.21
Incidence	Maldives	Female	-0.09 (95% CI: -0.33 - 0.15)	-0.09
Incidence	Myanmar	Female	-0.71 (95% CI: -0.85 - -0.57)	-0.71
Incidence	Philippines	Female	-0.24 (95% CI: -0.30 - -0.18)	-0.24
Incidence	Sri Lanka	Female	-2.62 (95% CI: -2.89 - -2.35)	-2.62
Incidence	Thailand	Female	-2.40 (95% CI: -2.50 - -2.30)	-2.4
Incidence	Timor-Leste	Female	-0.92 (95% CI: -1.11 - -0.74)	-0.92
Incidence	Viet Nam	Female	0.39 (95% CI: 0.31 - 0.47)	0.39
Incidence	Fiji	Female	-0.98 (95% CI: -1.25 - -0.71)	-0.98
Incidence	Kiribati	Female	-0.79 (95% CI: -0.96 - -0.61)	-0.79
Incidence	Marshall Islands	Female	-0.20 (95% CI: -0.44 - 0.04)	-0.2
Incidence	Micronesia (Federated States of)	Female	-0.49 (95% CI: -0.70 - -0.27)	-0.49
Incidence	Papua New Guinea	Female	0.45 (95% CI: 0.24 - 0.66)	0.45
Incidence	Samoa	Female	-0.52 (95% CI: -0.74 - -0.30)	-0.52
Incidence	Solomon Islands	Female	0.34 (95% CI: 0.31 - 0.36)	0.34
Incidence	Tonga	Female	0.19 (95% CI: 0.14 - 0.25)	0.19
Incidence	Vanuatu	Female	-0.19 (95% CI: -0.43 - 0.04)	-0.19
Incidence	Armenia	Female	1.63 (95% CI: 1.20 - 2.06)	1.63
Incidence	Azerbaijan	Female	1.84 (95% CI: 1.46 - 2.22)	1.84
Incidence	Georgia	Female	0.05 (95% CI: -0.14 - 0.25)	0.05
Incidence	Kazakhstan	Female	0.27 (95% CI: 0.06 - 0.49)	0.27
Incidence	Kyrgyzstan	Female	-0.11 (95% CI: -0.29 - 0.08)	-0.11
Incidence	Mongolia	Female	-0.86 (95% CI: -1.14 - -0.58)	-0.86
Incidence	Tajikistan	Female	0.08 (95% CI: -0.03 - 0.19)	0.08
Incidence	Turkmenistan	Female	0.94 (95% CI: 0.85 - 1.03)	0.94
Incidence	Uzbekistan	Female	2.68 (95% CI: 2.56 - 2.81)	2.68
Incidence	Albania	Female	0.96 (95% CI: 0.85 - 1.06)	0.96
Incidence	Bosnia and Herzegovina	Female	0.08 (95% CI: -0.10 - 0.26)	0.08
Incidence	Bulgaria	Female	-1.85 (95% CI: -1.92 - -1.78)	-1.85
Incidence	Croatia	Female	-2.33 (95% CI: -2.52 - -2.13)	-2.33
Incidence	Czechia	Female	-0.41 (95% CI: -0.60 - -0.22)	-0.41
Incidence	Hungary	Female	-1.00 (95% CI: -1.17 - -0.82)	-1
Incidence	North Macedonia	Female	-0.70 (95% CI: -0.75 - -0.65)	-0.7
Incidence	Montenegro	Female	-0.09 (95% CI: -0.28 - 0.09)	-0.09
Incidence	Poland	Female	0.03 (95% CI: -0.03 - 0.09)	0.03
Incidence	Romania	Female	0.53 (95% CI: 0.33 - 0.73)	0.53
Incidence	Serbia	Female	-0.87 (95% CI: -1.02 - -0.72)	-0.87
Incidence	Slovakia	Female	0.06 (95% CI: -0.03 - 0.15)	0.06
Incidence	Slovenia	Female	-1.35 (95% CI: -1.45 - -1.24)	-1.35
Incidence	Belarus	Female	0.04 (95% CI: -0.07 - 0.14)	0.04
Incidence	Estonia	Female	-1.57 (95% CI: -1.69 - -1.46)	-1.57
Incidence	Latvia	Female	-1.23 (95% CI: -1.56 - -0.91)	-1.23
Incidence	Lithuania	Female	-1.23 (95% CI: -1.42 - -1.04)	-1.23
Incidence	Republic of Moldova	Female	-0.74 (95% CI: -0.88 - -0.61)	-0.74
Incidence	Russian Federation	Female	-0.52 (95% CI: -0.70 - -0.33)	-0.52
Incidence	Ukraine	Female	0.98 (95% CI: 0.85 - 1.12)	0.98
Incidence	Brunei Darussalam	Female	1.31 (95% CI: 1.07 - 1.55)	1.31
Incidence	Japan	Female	0.27 (95% CI: 0.16 - 0.38)	0.27
Incidence	Republic of Korea	Female	0.41 (95% CI: 0.24 - 0.57)	0.41
Incidence	Singapore	Female	-1.37 (95% CI: -1.49 - -1.25)	-1.37
Incidence	Australia	Female	0.09 (95% CI: 0.01 - 0.17)	0.09
Incidence	New Zealand	Female	0.33 (95% CI: 0.19 - 0.48)	0.33
Incidence	Andorra	Female	-0.50 (95% CI: -0.63 - -0.38)	-0.5
Incidence	Austria	Female	-0.86 (95% CI: -0.94 - -0.79)	-0.86
Incidence	Belgium	Female	-0.29 (95% CI: -0.35 - -0.24)	-0.29
Incidence	Cyprus	Female	0.63 (95% CI: 0.41 - 0.85)	0.63
Incidence	Denmark	Female	-0.60 (95% CI: -0.73 - -0.46)	-0.6
Incidence	Finland	Female	0.24 (95% CI: 0.13 - 0.34)	0.24
Incidence	France	Female	-0.86 (95% CI: -0.91 - -0.82)	-0.86
Incidence	Germany	Female	-0.15 (95% CI: -0.27 - -0.03)	-0.15
Incidence	Greece	Female	0.41 (95% CI: 0.22 - 0.60)	0.41
Incidence	Iceland	Female	-0.56 (95% CI: -0.65 - -0.47)	-0.56
Incidence	Ireland	Female	-0.38 (95% CI: -0.50 - -0.26)	-0.38
Incidence	Israel	Female	-0.70 (95% CI: -0.81 - -0.59)	-0.7
Incidence	Italy	Female	-0.62 (95% CI: -0.78 - -0.45)	-0.62
Incidence	Luxembourg	Female	-0.94 (95% CI: -1.00 - -0.87)	-0.94
Incidence	Malta	Female	0.64 (95% CI: 0.54 - 0.73)	0.64
Incidence	Netherlands	Female	-0.07 (95% CI: -0.27 - 0.13)	-0.07
Incidence	Norway	Female	-1.32 (95% CI: -1.49 - -1.16)	-1.32
Incidence	Portugal	Female	-1.08 (95% CI: -1.26 - -0.90)	-1.08
Incidence	Spain	Female	-0.29 (95% CI: -0.33 - -0.25)	-0.29
Incidence	Sweden	Female	-0.43 (95% CI: -0.70 - -0.16)	-0.43
Incidence	Switzerland	Female	-1.68 (95% CI: -1.88 - -1.49)	-1.68
Incidence	United Kingdom	Female	-0.62 (95% CI: -0.67 - -0.57)	-0.62
Incidence	Argentina	Female	1.50 (95% CI: 1.46 - 1.55)	1.5
Incidence	Chile	Female	1.11 (95% CI: 0.83 - 1.39)	1.11
Incidence	Uruguay	Female	1.15 (95% CI: 1.11 - 1.19)	1.15
Incidence	Canada	Female	0.64 (95% CI: 0.46 - 0.81)	0.64
Incidence	United States of America	Female	0.61 (95% CI: 0.46 - 0.77)	0.61
Incidence	Antigua and Barbuda	Female	1.74 (95% CI: 1.27 - 2.20)	1.74
Incidence	Bahamas	Female	0.98 (95% CI: 0.58 - 1.37)	0.98
Incidence	Barbados	Female	0.48 (95% CI: 0.13 - 0.83)	0.48
Incidence	Belize	Female	0.79 (95% CI: 0.55 - 1.03)	0.79
Incidence	Cuba	Female	-4.37 (95% CI: -4.53 - -4.21)	-4.37
Incidence	Dominica	Female	0.88 (95% CI: 0.59 - 1.16)	0.88
Incidence	Dominican Republic	Female	0.85 (95% CI: 0.63 - 1.08)	0.85
Incidence	Grenada	Female	0.37 (95% CI: 0.01 - 0.73)	0.37
Incidence	Guyana	Female	-0.18 (95% CI: -0.42 - 0.05)	-0.18
Incidence	Haiti	Female	-0.21 (95% CI: -0.28 - -0.14)	-0.21
Incidence	Jamaica	Female	1.11 (95% CI: 0.71 - 1.52)	1.11
Incidence	Saint Lucia	Female	0.50 (95% CI: 0.17 - 0.83)	0.5
Incidence	Saint Vincent and the Grenadines	Female	0.67 (95% CI: 0.39 - 0.94)	0.67
Incidence	Suriname	Female	-0.43 (95% CI: -0.60 - -0.26)	-0.43
Incidence	Trinidad and Tobago	Female	-1.44 (95% CI: -1.54 - -1.34)	-1.44
Incidence	Bolivia (Plurinational State of)	Female	-0.26 (95% CI: -0.34 - -0.18)	-0.26
Incidence	Ecuador	Female	1.25 (95% CI: 1.08 - 1.41)	1.25
Incidence	Peru	Female	0.07 (95% CI: -0.02 - 0.16)	0.07
Incidence	Colombia	Female	0.91 (95% CI: 0.79 - 1.03)	0.91
Incidence	Costa Rica	Female	-0.24 (95% CI: -0.31 - -0.17)	-0.24
Incidence	El Salvador	Female	-1.98 (95% CI: -2.17 - -1.80)	-1.98
Incidence	Guatemala	Female	1.75 (95% CI: 1.70 - 1.79)	1.75
Incidence	Honduras	Female	0.27 (95% CI: -0.09 - 0.63)	0.27
Incidence	Mexico	Female	1.79 (95% CI: 1.55 - 2.04)	1.79
Incidence	Nicaragua	Female	-0.26 (95% CI: -0.35 - -0.17)	-0.26
Incidence	Panama	Female	0.26 (95% CI: 0.18 - 0.34)	0.26
Incidence	Venezuela (Bolivarian Republic of)	Female	0.86 (95% CI: 0.59 - 1.12)	0.86
Incidence	Brazil	Female	-0.42 (95% CI: -0.65 - -0.20)	-0.42
Incidence	Paraguay	Female	0.52 (95% CI: 0.17 - 0.87)	0.52
Incidence	Algeria	Female	-1.07 (95% CI: -1.15 - -0.99)	-1.07
Incidence	Bahrain	Female	0.90 (95% CI: 0.74 - 1.06)	0.9
Incidence	Egypt	Female	-0.68 (95% CI: -0.78 - -0.59)	-0.68
Incidence	Iran (Islamic Republic of)	Female	-1.60 (95% CI: -1.77 - -1.43)	-1.6
Incidence	Iraq	Female	0.56 (95% CI: 0.51 - 0.62)	0.56
Incidence	Jordan	Female	0.51 (95% CI: 0.19 - 0.83)	0.51
Incidence	Kuwait	Female	1.54 (95% CI: 1.22 - 1.86)	1.54
Incidence	Lebanon	Female	0.21 (95% CI: 0.14 - 0.28)	0.21
Incidence	Libya	Female	0.32 (95% CI: 0.21 - 0.44)	0.32
Incidence	Morocco	Female	-0.28 (95% CI: -0.34 - -0.21)	-0.28
Incidence	Palestine	Female	1.22 (95% CI: 0.91 - 1.54)	1.22
Incidence	Oman	Female	1.46 (95% CI: 1.25 - 1.67)	1.46
Incidence	Qatar	Female	0.08 (95% CI: 0.00 - 0.17)	0.08
Incidence	Saudi Arabia	Female	1.76 (95% CI: 1.47 - 2.06)	1.76
Incidence	Syrian Arab Republic	Female	1.51 (95% CI: 1.26 - 1.77)	1.51
Incidence	Tunisia	Female	0.16 (95% CI: 0.12 - 0.21)	0.16
Incidence	Turkey	Female	1.58 (95% CI: 1.46 - 1.70)	1.58
Incidence	United Arab Emirates	Female	0.82 (95% CI: 0.53 - 1.10)	0.82
Incidence	Yemen	Female	0.50 (95% CI: 0.47 - 0.53)	0.5
Incidence	Afghanistan	Female	-0.24 (95% CI: -0.47 - -0.02)	-0.24
Incidence	Bangladesh	Female	-1.39 (95% CI: -1.48 - -1.29)	-1.39
Incidence	Bhutan	Female	0.78 (95% CI: 0.25 - 1.30)	0.78
Incidence	India	Female	-1.58 (95% CI: -1.72 - -1.45)	-1.58
Incidence	Nepal	Female	0.87 (95% CI: 0.82 - 0.92)	0.87
Incidence	Pakistan	Female	1.36 (95% CI: 1.32 - 1.40)	1.36
Incidence	Angola	Female	-0.42 (95% CI: -0.45 - -0.38)	-0.42
Incidence	Central African Republic	Female	-0.06 (95% CI: -0.16 - 0.03)	-0.06
Incidence	Congo	Female	-0.12 (95% CI: -0.16 - -0.08)	-0.12
Incidence	Democratic Republic of the Congo	Female	-0.17 (95% CI: -0.19 - -0.14)	-0.17
Incidence	Equatorial Guinea	Female	0.06 (95% CI: 0.02 - 0.10)	0.06
Incidence	Gabon	Female	0.18 (95% CI: 0.13 - 0.24)	0.18
Incidence	Burundi	Female	-0.55 (95% CI: -0.65 - -0.45)	-0.55
Incidence	Comoros	Female	0.12 (95% CI: -0.19 - 0.43)	0.12
Incidence	Djibouti	Female	-0.13 (95% CI: -0.16 - -0.09)	-0.13
Incidence	Eritrea	Female	0.33 (95% CI: 0.27 - 0.40)	0.33
Incidence	Ethiopia	Female	-1.65 (95% CI: -1.80 - -1.49)	-1.65
Incidence	Kenya	Female	-0.42 (95% CI: -0.62 - -0.23)	-0.42
Incidence	Madagascar	Female	-1.30 (95% CI: -1.44 - -1.16)	-1.3
Incidence	Malawi	Female	-1.13 (95% CI: -1.21 - -1.05)	-1.13
Incidence	Mauritius	Female	-1.81 (95% CI: -2.14 - -1.48)	-1.81
Incidence	Mozambique	Female	-0.12 (95% CI: -0.21 - -0.03)	-0.12
Incidence	Rwanda	Female	-1.22 (95% CI: -1.35 - -1.10)	-1.22
Incidence	Seychelles	Female	0.31 (95% CI: 0.11 - 0.52)	0.31
Incidence	Somalia	Female	0.00 (95% CI: -0.14 - 0.15)	0
Incidence	United Republic of Tanzania	Female	-0.28 (95% CI: -0.32 - -0.24)	-0.28
Incidence	Uganda	Female	0.15 (95% CI: 0.07 - 0.24)	0.15
Incidence	Zambia	Female	-0.85 (95% CI: -0.91 - -0.80)	-0.85
Incidence	Botswana	Female	0.79 (95% CI: 0.76 - 0.82)	0.79
Incidence	Lesotho	Female	1.23 (95% CI: 1.15 - 1.31)	1.23
Incidence	Namibia	Female	0.78 (95% CI: 0.74 - 0.82)	0.78
Incidence	South Africa	Female	-0.98 (95% CI: -1.11 - -0.84)	-0.98
Incidence	Eswatini	Female	0.40 (95% CI: 0.35 - 0.45)	0.4
Incidence	Zimbabwe	Female	0.52 (95% CI: 0.41 - 0.63)	0.52
Incidence	Benin	Female	0.06 (95% CI: -0.03 - 0.15)	0.06
Incidence	Burkina Faso	Female	0.11 (95% CI: 0.07 - 0.14)	0.11
Incidence	Cameroon	Female	0.09 (95% CI: 0.04 - 0.15)	0.09
Incidence	Cabo Verde	Female	-0.72 (95% CI: -0.83 - -0.61)	-0.72
Incidence	Chad	Female	0.29 (95% CI: 0.21 - 0.37)	0.29
Incidence	Côte d’Ivoire	Female	0.17 (95% CI: 0.12 - 0.22)	0.17
Incidence	Gambia	Female	0.04 (95% CI: -0.00 - 0.09)	0.04
Incidence	Ghana	Female	0.45 (95% CI: 0.33 - 0.57)	0.45
Incidence	Guinea	Female	0.05 (95% CI: -0.13 - 0.24)	0.05
Incidence	Guinea-Bissau	Female	-0.49 (95% CI: -0.59 - -0.39)	-0.49
Incidence	Liberia	Female	-0.20 (95% CI: -0.34 - -0.06)	-0.2
Incidence	Mali	Female	-0.78 (95% CI: -0.89 - -0.66)	-0.78
Incidence	Mauritania	Female	-0.23 (95% CI: -0.28 - -0.17)	-0.23
Incidence	Niger	Female	-0.37 (95% CI: -0.45 - -0.30)	-0.37
Incidence	Nigeria	Female	-0.25 (95% CI: -0.34 - -0.15)	-0.25
Incidence	Sao Tome and Principe	Female	1.40 (95% CI: 1.31 - 1.50)	1.4
Incidence	Senegal	Female	-0.17 (95% CI: -0.28 - -0.06)	-0.17
Incidence	Sierra Leone	Female	0.72 (95% CI: 0.58 - 0.86)	0.72
Incidence	Togo	Female	-0.24 (95% CI: -0.30 - -0.17)	-0.24
Incidence	American Samoa	Female	-0.11 (95% CI: -0.29 - 0.08)	-0.11
Incidence	Bermuda	Female	0.23 (95% CI: -0.04 - 0.50)	0.23
Incidence	Cook Islands	Female	-1.53 (95% CI: -1.70 - -1.37)	-1.53
Incidence	Greenland	Female	-2.02 (95% CI: -2.23 - -1.81)	-2.02
Incidence	Guam	Female	0.28 (95% CI: 0.18 - 0.38)	0.28
Incidence	Monaco	Female	-0.95 (95% CI: -1.06 - -0.83)	-0.95
Incidence	Nauru	Female	-0.77 (95% CI: -1.11 - -0.44)	-0.77
Incidence	Niue	Female	-0.52 (95% CI: -0.77 - -0.26)	-0.52
Incidence	Northern Mariana Islands	Female	0.05 (95% CI: -0.49 - 0.59)	0.05
Incidence	Palau	Female	-0.66 (95% CI: -1.00 - -0.32)	-0.66
Incidence	Puerto Rico	Female	1.57 (95% CI: 1.08 - 2.07)	1.57
Incidence	Saint Kitts and Nevis	Female	0.97 (95% CI: 0.62 - 1.31)	0.97
Incidence	San Marino	Female	0.20 (95% CI: 0.15 - 0.25)	0.2
Incidence	Tokelau	Female	-0.37 (95% CI: -1.26 - 0.53)	-0.37
Incidence	Tuvalu	Female	-1.40 (95% CI: -1.68 - -1.13)	-1.4
Incidence	United States Virgin Islands	Female	0.15 (95% CI: -0.16 - 0.46)	0.15
Incidence	South Sudan	Female	-0.07 (95% CI: -0.11 - -0.03)	-0.07
Incidence	Sudan	Female	-0.37 (95% CI: -0.43 - -0.30)	-0.37
Incidence	China	Male	-1.64 (95% CI: -1.88 - -1.40)	-1.64
Incidence	Democratic People's Republic of Korea	Male	-0.78 (95% CI: -0.90 - -0.66)	-0.78
Incidence	Taiwan (Province of China)	Male	0.56 (95% CI: 0.43 - 0.70)	0.56
Incidence	Cambodia	Male	-0.01 (95% CI: -0.05 - 0.02)	-0.01
Incidence	Indonesia	Male	0.09 (95% CI: 0.06 - 0.12)	0.09
Incidence	Lao People's Democratic Republic	Male	-0.64 (95% CI: -0.69 - -0.58)	-0.64
Incidence	Malaysia	Male	0.50 (95% CI: 0.45 - 0.56)	0.5
Incidence	Maldives	Male	0.18 (95% CI: 0.07 - 0.29)	0.18
Incidence	Myanmar	Male	-0.76 (95% CI: -0.81 - -0.70)	-0.76
Incidence	Philippines	Male	-0.14 (95% CI: -0.17 - -0.10)	-0.14
Incidence	Sri Lanka	Male	-2.43 (95% CI: -2.63 - -2.23)	-2.43
Incidence	Thailand	Male	-1.57 (95% CI: -1.72 - -1.42)	-1.57
Incidence	Timor-Leste	Male	0.50 (95% CI: 0.37 - 0.63)	0.5
Incidence	Viet Nam	Male	0.93 (95% CI: 0.81 - 1.06)	0.93
Incidence	Fiji	Male	-0.35 (95% CI: -0.44 - -0.27)	-0.35
Incidence	Kiribati	Male	-0.99 (95% CI: -1.16 - -0.82)	-0.99
Incidence	Marshall Islands	Male	-0.16 (95% CI: -0.31 - -0.00)	-0.16
Incidence	Micronesia (Federated States of)	Male	-0.31 (95% CI: -0.46 - -0.15)	-0.31
Incidence	Papua New Guinea	Male	0.58 (95% CI: 0.30 - 0.86)	0.58
Incidence	Samoa	Male	-0.71 (95% CI: -0.86 - -0.56)	-0.71
Incidence	Solomon Islands	Male	-0.31 (95% CI: -0.56 - -0.07)	-0.31
Incidence	Tonga	Male	1.13 (95% CI: 1.10 - 1.17)	1.13
Incidence	Vanuatu	Male	-0.06 (95% CI: -0.24 - 0.11)	-0.06
Incidence	Armenia	Male	1.97 (95% CI: 1.64 - 2.31)	1.97
Incidence	Azerbaijan	Male	1.16 (95% CI: 0.84 - 1.48)	1.16
Incidence	Georgia	Male	0.89 (95% CI: 0.76 - 1.01)	0.89
Incidence	Kazakhstan	Male	-0.49 (95% CI: -0.64 - -0.34)	-0.49
Incidence	Kyrgyzstan	Male	-0.61 (95% CI: -0.71 - -0.51)	-0.61
Incidence	Mongolia	Male	-0.45 (95% CI: -0.55 - -0.35)	-0.45
Incidence	Tajikistan	Male	0.12 (95% CI: 0.00 - 0.24)	0.12
Incidence	Turkmenistan	Male	-0.19 (95% CI: -0.35 - -0.03)	-0.19
Incidence	Uzbekistan	Male	1.65 (95% CI: 1.57 - 1.73)	1.65
Incidence	Albania	Male	1.76 (95% CI: 1.51 - 2.00)	1.76
Incidence	Bosnia and Herzegovina	Male	0.35 (95% CI: 0.23 - 0.47)	0.35
Incidence	Bulgaria	Male	-1.94 (95% CI: -2.00 - -1.87)	-1.94
Incidence	Croatia	Male	-1.37 (95% CI: -1.48 - -1.26)	-1.37
Incidence	Czechia	Male	-0.86 (95% CI: -0.98 - -0.74)	-0.86
Incidence	Hungary	Male	-1.06 (95% CI: -1.15 - -0.96)	-1.06
Incidence	North Macedonia	Male	-0.10 (95% CI: -0.14 - -0.07)	-0.1
Incidence	Montenegro	Male	-0.98 (95% CI: -1.11 - -0.84)	-0.98
Incidence	Poland	Male	-0.54 (95% CI: -0.70 - -0.38)	-0.54
Incidence	Romania	Male	0.85 (95% CI: 0.77 - 0.93)	0.85
Incidence	Serbia	Male	-1.90 (95% CI: -2.09 - -1.70)	-1.9
Incidence	Slovakia	Male	-0.60 (95% CI: -0.73 - -0.48)	-0.6
Incidence	Slovenia	Male	-0.75 (95% CI: -0.92 - -0.57)	-0.75
Incidence	Belarus	Male	-0.62 (95% CI: -0.93 - -0.30)	-0.62
Incidence	Estonia	Male	-2.17 (95% CI: -2.25 - -2.09)	-2.17
Incidence	Latvia	Male	-1.77 (95% CI: -1.96 - -1.58)	-1.77
Incidence	Lithuania	Male	-0.90 (95% CI: -1.13 - -0.67)	-0.9
Incidence	Republic of Moldova	Male	-0.38 (95% CI: -0.46 - -0.30)	-0.38
Incidence	Russian Federation	Male	-1.61 (95% CI: -1.82 - -1.40)	-1.61
Incidence	Ukraine	Male	1.20 (95% CI: 0.99 - 1.41)	1.2
Incidence	Brunei Darussalam	Male	-0.49 (95% CI: -0.86 - -0.13)	-0.49
Incidence	Japan	Male	0.48 (95% CI: 0.40 - 0.56)	0.48
Incidence	Republic of Korea	Male	0.06 (95% CI: 0.00 - 0.12)	0.06
Incidence	Singapore	Male	0.29 (95% CI: -0.25 - 0.83)	0.29
Incidence	Australia	Male	-1.20 (95% CI: -1.29 - -1.11)	-1.2
Incidence	New Zealand	Male	-1.71 (95% CI: -1.84 - -1.57)	-1.71
Incidence	Andorra	Male	-0.96 (95% CI: -1.13 - -0.80)	-0.96
Incidence	Austria	Male	-1.44 (95% CI: -1.53 - -1.36)	-1.44
Incidence	Belgium	Male	-1.09 (95% CI: -1.13 - -1.04)	-1.09
Incidence	Cyprus	Male	0.17 (95% CI: 0.07 - 0.26)	0.17
Incidence	Denmark	Male	-1.94 (95% CI: -2.11 - -1.78)	-1.94
Incidence	Finland	Male	-2.41 (95% CI: -2.52 - -2.30)	-2.41
Incidence	France	Male	-1.53 (95% CI: -1.58 - -1.47)	-1.53
Incidence	Germany	Male	-0.95 (95% CI: -1.04 - -0.87)	-0.95
Incidence	Greece	Male	-0.02 (95% CI: -0.12 - 0.08)	-0.02
Incidence	Iceland	Male	-1.99 (95% CI: -2.16 - -1.82)	-1.99
Incidence	Ireland	Male	-0.75 (95% CI: -1.02 - -0.48)	-0.75
Incidence	Israel	Male	-1.62 (95% CI: -1.74 - -1.49)	-1.62
Incidence	Italy	Male	-2.17 (95% CI: -2.46 - -1.88)	-2.17
Incidence	Luxembourg	Male	-1.68 (95% CI: -1.77 - -1.58)	-1.68
Incidence	Malta	Male	0.21 (95% CI: 0.12 - 0.30)	0.21
Incidence	Netherlands	Male	-0.69 (95% CI: -0.78 - -0.61)	-0.69
Incidence	Norway	Male	-2.27 (95% CI: -2.36 - -2.17)	-2.27
Incidence	Portugal	Male	-2.34 (95% CI: -2.44 - -2.23)	-2.34
Incidence	Spain	Male	-0.65 (95% CI: -0.74 - -0.55)	-0.65
Incidence	Sweden	Male	-1.08 (95% CI: -1.28 - -0.88)	-1.08
Incidence	Switzerland	Male	-2.65 (95% CI: -2.76 - -2.54)	-2.65
Incidence	United Kingdom	Male	-1.27 (95% CI: -1.37 - -1.17)	-1.27
Incidence	Argentina	Male	2.18 (95% CI: 2.10 - 2.27)	2.18
Incidence	Chile	Male	-0.60 (95% CI: -0.69 - -0.51)	-0.6
Incidence	Uruguay	Male	1.61 (95% CI: 1.52 - 1.69)	1.61
Incidence	Canada	Male	-1.16 (95% CI: -1.21 - -1.10)	-1.16
Incidence	United States of America	Male	-0.38 (95% CI: -0.45 - -0.32)	-0.38
Incidence	Antigua and Barbuda	Male	0.51 (95% CI: 0.25 - 0.76)	0.51
Incidence	Bahamas	Male	0.80 (95% CI: 0.55 - 1.06)	0.8
Incidence	Barbados	Male	-0.53 (95% CI: -0.61 - -0.46)	-0.53
Incidence	Belize	Male	0.40 (95% CI: 0.33 - 0.47)	0.4
Incidence	Cuba	Male	-1.46 (95% CI: -1.59 - -1.34)	-1.46
Incidence	Dominica	Male	0.40 (95% CI: 0.19 - 0.60)	0.4
Incidence	Dominican Republic	Male	0.75 (95% CI: 0.69 - 0.82)	0.75
Incidence	Grenada	Male	0.79 (95% CI: 0.75 - 0.84)	0.79
Incidence	Guyana	Male	0.32 (95% CI: 0.06 - 0.58)	0.32
Incidence	Haiti	Male	-0.20 (95% CI: -0.27 - -0.13)	-0.2
Incidence	Jamaica	Male	0.71 (95% CI: 0.43 - 1.00)	0.71
Incidence	Saint Lucia	Male	0.59 (95% CI: 0.43 - 0.75)	0.59
Incidence	Saint Vincent and the Grenadines	Male	0.28 (95% CI: 0.25 - 0.31)	0.28
Incidence	Suriname	Male	-0.24 (95% CI: -0.40 - -0.08)	-0.24
Incidence	Trinidad and Tobago	Male	-1.18 (95% CI: -1.33 - -1.02)	-1.18
Incidence	Bolivia (Plurinational State of)	Male	0.42 (95% CI: 0.38 - 0.47)	0.42
Incidence	Ecuador	Male	2.27 (95% CI: 2.03 - 2.50)	2.27
Incidence	Peru	Male	0.61 (95% CI: 0.51 - 0.70)	0.61
Incidence	Colombia	Male	0.71 (95% CI: 0.57 - 0.85)	0.71
Incidence	Costa Rica	Male	0.98 (95% CI: 0.87 - 1.09)	0.98
Incidence	El Salvador	Male	-1.05 (95% CI: -1.24 - -0.86)	-1.05
Incidence	Guatemala	Male	0.30 (95% CI: 0.19 - 0.41)	0.3
Incidence	Honduras	Male	-0.23 (95% CI: -0.49 - 0.03)	-0.23
Incidence	Mexico	Male	1.22 (95% CI: 1.13 - 1.31)	1.22
Incidence	Nicaragua	Male	0.80 (95% CI: 0.69 - 0.90)	0.8
Incidence	Panama	Male	-0.20 (95% CI: -0.35 - -0.04)	-0.2
Incidence	Venezuela (Bolivarian Republic of)	Male	0.11 (95% CI: -0.06 - 0.28)	0.11
Incidence	Brazil	Male	-0.29 (95% CI: -0.45 - -0.14)	-0.29
Incidence	Paraguay	Male	1.40 (95% CI: 1.29 - 1.52)	1.4
Incidence	Algeria	Male	-0.74 (95% CI: -0.78 - -0.70)	-0.74
Incidence	Bahrain	Male	1.30 (95% CI: 0.99 - 1.62)	1.3
Incidence	Egypt	Male	0.79 (95% CI: 0.73 - 0.84)	0.79
Incidence	Iran (Islamic Republic of)	Male	-0.56 (95% CI: -0.68 - -0.44)	-0.56
Incidence	Iraq	Male	0.53 (95% CI: 0.49 - 0.57)	0.53
Incidence	Jordan	Male	0.12 (95% CI: 0.07 - 0.18)	0.12
Incidence	Kuwait	Male	0.30 (95% CI: 0.21 - 0.39)	0.3
Incidence	Lebanon	Male	0.77 (95% CI: 0.69 - 0.85)	0.77
Incidence	Libya	Male	0.40 (95% CI: 0.35 - 0.46)	0.4
Incidence	Morocco	Male	0.02 (95% CI: -0.07 - 0.11)	0.02
Incidence	Palestine	Male	-0.04 (95% CI: -0.20 - 0.13)	-0.04
Incidence	Oman	Male	0.42 (95% CI: 0.32 - 0.51)	0.42
Incidence	Qatar	Male	0.01 (95% CI: -0.12 - 0.14)	0.01
Incidence	Saudi Arabia	Male	1.59 (95% CI: 1.53 - 1.66)	1.59
Incidence	Syrian Arab Republic	Male	0.73 (95% CI: 0.64 - 0.82)	0.73
Incidence	Tunisia	Male	0.38 (95% CI: 0.35 - 0.42)	0.38
Incidence	Turkey	Male	-0.81 (95% CI: -0.96 - -0.66)	-0.81
Incidence	United Arab Emirates	Male	-0.07 (95% CI: -0.45 - 0.32)	-0.07
Incidence	Yemen	Male	0.98 (95% CI: 0.93 - 1.02)	0.98
Incidence	Afghanistan	Male	-0.34 (95% CI: -0.49 - -0.19)	-0.34
Incidence	Bangladesh	Male	-1.27 (95% CI: -1.39 - -1.15)	-1.27
Incidence	Bhutan	Male	0.91 (95% CI: 0.71 - 1.11)	0.91
Incidence	India	Male	-0.81 (95% CI: -0.86 - -0.76)	-0.81
Incidence	Nepal	Male	-0.01 (95% CI: -0.17 - 0.16)	-0.01
Incidence	Pakistan	Male	0.64 (95% CI: 0.52 - 0.75)	0.64
Incidence	Angola	Male	-0.65 (95% CI: -0.75 - -0.55)	-0.65
Incidence	Central African Republic	Male	-0.51 (95% CI: -0.65 - -0.38)	-0.51
Incidence	Congo	Male	-0.91 (95% CI: -0.98 - -0.85)	-0.91
Incidence	Democratic Republic of the Congo	Male	-0.21 (95% CI: -0.32 - -0.11)	-0.21
Incidence	Equatorial Guinea	Male	-1.00 (95% CI: -1.08 - -0.93)	-1
Incidence	Gabon	Male	-0.36 (95% CI: -0.42 - -0.29)	-0.36
Incidence	Burundi	Male	-0.94 (95% CI: -1.04 - -0.84)	-0.94
Incidence	Comoros	Male	-0.03 (95% CI: -0.18 - 0.11)	-0.03
Incidence	Djibouti	Male	0.08 (95% CI: 0.04 - 0.13)	0.08
Incidence	Eritrea	Male	-0.01 (95% CI: -0.08 - 0.07)	-0.01
Incidence	Ethiopia	Male	-1.53 (95% CI: -1.62 - -1.44)	-1.53
Incidence	Kenya	Male	0.44 (95% CI: 0.39 - 0.50)	0.44
Incidence	Madagascar	Male	-1.09 (95% CI: -1.17 - -1.02)	-1.09
Incidence	Malawi	Male	-0.40 (95% CI: -0.53 - -0.26)	-0.4
Incidence	Mauritius	Male	0.83 (95% CI: 0.69 - 0.97)	0.83
Incidence	Mozambique	Male	0.48 (95% CI: 0.33 - 0.63)	0.48
Incidence	Rwanda	Male	-1.29 (95% CI: -1.41 - -1.18)	-1.29
Incidence	Seychelles	Male	0.45 (95% CI: 0.39 - 0.51)	0.45
Incidence	Somalia	Male	0.36 (95% CI: 0.21 - 0.50)	0.36
Incidence	United Republic of Tanzania	Male	-0.87 (95% CI: -0.92 - -0.82)	-0.87
Incidence	Uganda	Male	0.02 (95% CI: -0.10 - 0.13)	0.02
Incidence	Zambia	Male	0.14 (95% CI: 0.03 - 0.25)	0.14
Incidence	Botswana	Male	0.02 (95% CI: -0.07 - 0.12)	0.02
Incidence	Lesotho	Male	0.99 (95% CI: 0.89 - 1.09)	0.99
Incidence	Namibia	Male	0.81 (95% CI: 0.76 - 0.85)	0.81
Incidence	South Africa	Male	0.23 (95% CI: 0.11 - 0.35)	0.23
Incidence	Eswatini	Male	0.88 (95% CI: 0.71 - 1.05)	0.88
Incidence	Zimbabwe	Male	0.61 (95% CI: 0.48 - 0.74)	0.61
Incidence	Benin	Male	0.01 (95% CI: -0.10 - 0.13)	0.01
Incidence	Burkina Faso	Male	0.07 (95% CI: 0.01 - 0.13)	0.07
Incidence	Cameroon	Male	0.44 (95% CI: 0.30 - 0.58)	0.44
Incidence	Cabo Verde	Male	0.24 (95% CI: 0.13 - 0.35)	0.24
Incidence	Chad	Male	0.43 (95% CI: 0.25 - 0.60)	0.43
Incidence	Côte d’Ivoire	Male	-0.46 (95% CI: -0.67 - -0.24)	-0.46
Incidence	Gambia	Male	0.56 (95% CI: 0.52 - 0.60)	0.56
Incidence	Ghana	Male	0.76 (95% CI: 0.63 - 0.89)	0.76
Incidence	Guinea	Male	0.66 (95% CI: 0.49 - 0.84)	0.66
Incidence	Guinea-Bissau	Male	-0.22 (95% CI: -0.37 - -0.07)	-0.22
Incidence	Liberia	Male	-0.08 (95% CI: -0.21 - 0.04)	-0.08
Incidence	Mali	Male	0.17 (95% CI: 0.10 - 0.25)	0.17
Incidence	Mauritania	Male	-0.05 (95% CI: -0.08 - -0.02)	-0.05
Incidence	Niger	Male	-0.05 (95% CI: -0.18 - 0.07)	-0.05
Incidence	Nigeria	Male	0.04 (95% CI: -0.02 - 0.10)	0.04
Incidence	Sao Tome and Principe	Male	1.62 (95% CI: 1.50 - 1.74)	1.62
Incidence	Senegal	Male	-0.03 (95% CI: -0.23 - 0.18)	-0.03
Incidence	Sierra Leone	Male	0.33 (95% CI: 0.27 - 0.39)	0.33
Incidence	Togo	Male	0.21 (95% CI: 0.10 - 0.32)	0.21
Incidence	American Samoa	Male	0.16 (95% CI: 0.11 - 0.22)	0.16
Incidence	Bermuda	Male	0.38 (95% CI: 0.32 - 0.44)	0.38
Incidence	Cook Islands	Male	-1.14 (95% CI: -1.33 - -0.95)	-1.14
Incidence	Greenland	Male	-0.82 (95% CI: -1.04 - -0.60)	-0.82
Incidence	Guam	Male	-0.75 (95% CI: -0.93 - -0.57)	-0.75
Incidence	Monaco	Male	-0.32 (95% CI: -0.46 - -0.18)	-0.32
Incidence	Nauru	Male	-0.42 (95% CI: -0.65 - -0.18)	-0.42
Incidence	Niue	Male	-0.03 (95% CI: -0.28 - 0.22)	-0.03
Incidence	Northern Mariana Islands	Male	0.83 (95% CI: -0.09 - 1.76)	0.83
Incidence	Palau	Male	-0.55 (95% CI: -0.75 - -0.35)	-0.55
Incidence	Puerto Rico	Male	-1.39 (95% CI: -1.58 - -1.19)	-1.39
Incidence	Saint Kitts and Nevis	Male	2.18 (95% CI: 2.12 - 2.23)	2.18
Incidence	San Marino	Male	-0.69 (95% CI: -0.79 - -0.59)	-0.69
Incidence	Tokelau	Male	-0.42 (95% CI: -0.81 - -0.03)	-0.42
Incidence	Tuvalu	Male	-0.77 (95% CI: -0.96 - -0.58)	-0.77
Incidence	United States Virgin Islands	Male	-2.03 (95% CI: -2.11 - -1.96)	-2.03
Incidence	South Sudan	Male	-0.09 (95% CI: -0.14 - -0.03)	-0.09
Incidence	Sudan	Male	0.38 (95% CI: 0.30 - 0.46)	0.38
YLDs (Years Lived with Disability)	China	Both	-4.47 (95% CI: -4.80 - -4.14)	-4.47
YLDs (Years Lived with Disability)	Democratic People's Republic of Korea	Both	-2.03 (95% CI: -2.12 - -1.95)	-2.03
YLDs (Years Lived with Disability)	Taiwan (Province of China)	Both	-0.42 (95% CI: -0.62 - -0.21)	-0.42
YLDs (Years Lived with Disability)	Cambodia	Both	-1.26 (95% CI: -1.37 - -1.15)	-1.26
YLDs (Years Lived with Disability)	Indonesia	Both	-0.58 (95% CI: -0.71 - -0.44)	-0.58
YLDs (Years Lived with Disability)	Lao People's Democratic Republic	Both	-1.96 (95% CI: -2.06 - -1.87)	-1.96
YLDs (Years Lived with Disability)	Malaysia	Both	-0.68 (95% CI: -0.79 - -0.56)	-0.68
YLDs (Years Lived with Disability)	Maldives	Both	-1.45 (95% CI: -1.68 - -1.23)	-1.45
YLDs (Years Lived with Disability)	Myanmar	Both	-1.64 (95% CI: -1.78 - -1.51)	-1.64
YLDs (Years Lived with Disability)	Philippines	Both	-0.56 (95% CI: -0.64 - -0.49)	-0.56
YLDs (Years Lived with Disability)	Sri Lanka	Both	-3.53 (95% CI: -3.70 - -3.35)	-3.53
YLDs (Years Lived with Disability)	Thailand	Both	-2.74 (95% CI: -2.85 - -2.63)	-2.74
YLDs (Years Lived with Disability)	Timor-Leste	Both	-0.82 (95% CI: -0.93 - -0.71)	-0.82
YLDs (Years Lived with Disability)	Viet Nam	Both	-0.55 (95% CI: -0.72 - -0.37)	-0.55
YLDs (Years Lived with Disability)	Fiji	Both	-0.84 (95% CI: -1.03 - -0.65)	-0.84
YLDs (Years Lived with Disability)	Kiribati	Both	-1.21 (95% CI: -1.34 - -1.08)	-1.21
YLDs (Years Lived with Disability)	Marshall Islands	Both	-0.47 (95% CI: -0.70 - -0.23)	-0.47
YLDs (Years Lived with Disability)	Micronesia (Federated States of)	Both	-1.05 (95% CI: -1.22 - -0.88)	-1.05
YLDs (Years Lived with Disability)	Papua New Guinea	Both	0.67 (95% CI: 0.47 - 0.87)	0.67
YLDs (Years Lived with Disability)	Samoa	Both	-1.36 (95% CI: -1.48 - -1.24)	-1.36
YLDs (Years Lived with Disability)	Solomon Islands	Both	-0.69 (95% CI: -0.81 - -0.56)	-0.69
YLDs (Years Lived with Disability)	Tonga	Both	0.07 (95% CI: 0.02 - 0.12)	0.07
YLDs (Years Lived with Disability)	Vanuatu	Both	-0.41 (95% CI: -0.62 - -0.20)	-0.41
YLDs (Years Lived with Disability)	Armenia	Both	0.84 (95% CI: 0.60 - 1.08)	0.84
YLDs (Years Lived with Disability)	Azerbaijan	Both	0.70 (95% CI: 0.54 - 0.86)	0.7
YLDs (Years Lived with Disability)	Georgia	Both	-0.04 (95% CI: -0.29 - 0.21)	-0.04
YLDs (Years Lived with Disability)	Kazakhstan	Both	-1.03 (95% CI: -1.27 - -0.80)	-1.03
YLDs (Years Lived with Disability)	Kyrgyzstan	Both	-1.03 (95% CI: -1.20 - -0.86)	-1.03
YLDs (Years Lived with Disability)	Mongolia	Both	-1.71 (95% CI: -1.93 - -1.49)	-1.71
YLDs (Years Lived with Disability)	Tajikistan	Both	-0.24 (95% CI: -0.43 - -0.06)	-0.24
YLDs (Years Lived with Disability)	Turkmenistan	Both	-0.13 (95% CI: -0.22 - -0.04)	-0.13
YLDs (Years Lived with Disability)	Uzbekistan	Both	1.56 (95% CI: 1.39 - 1.73)	1.56
YLDs (Years Lived with Disability)	Albania	Both	-0.02 (95% CI: -0.10 - 0.05)	-0.02
YLDs (Years Lived with Disability)	Bosnia and Herzegovina	Both	-1.01 (95% CI: -1.15 - -0.88)	-1.01
YLDs (Years Lived with Disability)	Bulgaria	Both	-2.34 (95% CI: -2.41 - -2.27)	-2.34
YLDs (Years Lived with Disability)	Croatia	Both	-2.01 (95% CI: -2.15 - -1.87)	-2.01
YLDs (Years Lived with Disability)	Czechia	Both	-1.18 (95% CI: -1.47 - -0.90)	-1.18
YLDs (Years Lived with Disability)	Hungary	Both	-1.68 (95% CI: -1.84 - -1.53)	-1.68
YLDs (Years Lived with Disability)	North Macedonia	Both	-1.42 (95% CI: -1.47 - -1.36)	-1.42
YLDs (Years Lived with Disability)	Montenegro	Both	-0.75 (95% CI: -0.89 - -0.61)	-0.75
YLDs (Years Lived with Disability)	Poland	Both	-1.46 (95% CI: -1.52 - -1.40)	-1.46
YLDs (Years Lived with Disability)	Romania	Both	-0.74 (95% CI: -0.99 - -0.49)	-0.74
YLDs (Years Lived with Disability)	Serbia	Both	-1.75 (95% CI: -1.90 - -1.61)	-1.75
YLDs (Years Lived with Disability)	Slovakia	Both	-1.08 (95% CI: -1.16 - -0.99)	-1.08
YLDs (Years Lived with Disability)	Slovenia	Both	-1.31 (95% CI: -1.38 - -1.25)	-1.31
YLDs (Years Lived with Disability)	Belarus	Both	-0.90 (95% CI: -1.10 - -0.69)	-0.9
YLDs (Years Lived with Disability)	Estonia	Both	-2.56 (95% CI: -2.70 - -2.42)	-2.56
YLDs (Years Lived with Disability)	Latvia	Both	-1.58 (95% CI: -1.74 - -1.42)	-1.58
YLDs (Years Lived with Disability)	Lithuania	Both	-1.35 (95% CI: -1.51 - -1.19)	-1.35
YLDs (Years Lived with Disability)	Republic of Moldova	Both	-1.33 (95% CI: -1.52 - -1.14)	-1.33
YLDs (Years Lived with Disability)	Russian Federation	Both	-1.77 (95% CI: -1.95 - -1.60)	-1.77
YLDs (Years Lived with Disability)	Ukraine	Both	0.47 (95% CI: 0.29 - 0.64)	0.47
YLDs (Years Lived with Disability)	Brunei Darussalam	Both	0.46 (95% CI: 0.25 - 0.66)	0.46
YLDs (Years Lived with Disability)	Japan	Both	0.33 (95% CI: 0.22 - 0.43)	0.33
YLDs (Years Lived with Disability)	Republic of Korea	Both	-0.31 (95% CI: -0.43 - -0.20)	-0.31
YLDs (Years Lived with Disability)	Singapore	Both	-0.97 (95% CI: -1.13 - -0.81)	-0.97
YLDs (Years Lived with Disability)	Australia	Both	-0.16 (95% CI: -0.28 - -0.05)	-0.16
YLDs (Years Lived with Disability)	New Zealand	Both	-0.22 (95% CI: -0.33 - -0.11)	-0.22
YLDs (Years Lived with Disability)	Andorra	Both	-0.51 (95% CI: -0.69 - -0.34)	-0.51
YLDs (Years Lived with Disability)	Austria	Both	-0.96 (95% CI: -1.04 - -0.87)	-0.96
YLDs (Years Lived with Disability)	Belgium	Both	-0.31 (95% CI: -0.40 - -0.23)	-0.31
YLDs (Years Lived with Disability)	Cyprus	Both	0.21 (95% CI: 0.05 - 0.38)	0.21
YLDs (Years Lived with Disability)	Denmark	Both	-1.01 (95% CI: -1.19 - -0.83)	-1.01
YLDs (Years Lived with Disability)	Finland	Both	-0.60 (95% CI: -0.71 - -0.50)	-0.6
YLDs (Years Lived with Disability)	France	Both	-0.92 (95% CI: -0.96 - -0.87)	-0.92
YLDs (Years Lived with Disability)	Germany	Both	-0.42 (95% CI: -0.53 - -0.32)	-0.42
YLDs (Years Lived with Disability)	Greece	Both	0.13 (95% CI: -0.03 - 0.29)	0.13
YLDs (Years Lived with Disability)	Iceland	Both	-0.98 (95% CI: -1.13 - -0.83)	-0.98
YLDs (Years Lived with Disability)	Ireland	Both	-0.44 (95% CI: -0.67 - -0.21)	-0.44
YLDs (Years Lived with Disability)	Israel	Both	-0.83 (95% CI: -0.92 - -0.74)	-0.83
YLDs (Years Lived with Disability)	Italy	Both	-1.05 (95% CI: -1.21 - -0.88)	-1.05
YLDs (Years Lived with Disability)	Luxembourg	Both	-0.94 (95% CI: -1.03 - -0.85)	-0.94
YLDs (Years Lived with Disability)	Malta	Both	0.29 (95% CI: 0.19 - 0.39)	0.29
YLDs (Years Lived with Disability)	Netherlands	Both	-0.24 (95% CI: -0.37 - -0.11)	-0.24
YLDs (Years Lived with Disability)	Norway	Both	-1.69 (95% CI: -1.85 - -1.53)	-1.69
YLDs (Years Lived with Disability)	Portugal	Both	-1.16 (95% CI: -1.28 - -1.04)	-1.16
YLDs (Years Lived with Disability)	Spain	Both	-0.35 (95% CI: -0.45 - -0.26)	-0.35
YLDs (Years Lived with Disability)	Sweden	Both	-0.63 (95% CI: -0.81 - -0.45)	-0.63
YLDs (Years Lived with Disability)	Switzerland	Both	-1.50 (95% CI: -1.66 - -1.34)	-1.5
YLDs (Years Lived with Disability)	United Kingdom	Both	-0.64 (95% CI: -0.74 - -0.55)	-0.64
YLDs (Years Lived with Disability)	Argentina	Both	1.26 (95% CI: 1.17 - 1.35)	1.26
YLDs (Years Lived with Disability)	Chile	Both	0.41 (95% CI: 0.08 - 0.73)	0.41
YLDs (Years Lived with Disability)	Uruguay	Both	0.83 (95% CI: 0.72 - 0.95)	0.83
YLDs (Years Lived with Disability)	Canada	Both	-0.27 (95% CI: -0.35 - -0.19)	-0.27
YLDs (Years Lived with Disability)	United States of America	Both	0.07 (95% CI: -0.01 - 0.15)	0.07
YLDs (Years Lived with Disability)	Antigua and Barbuda	Both	0.48 (95% CI: 0.11 - 0.84)	0.48
YLDs (Years Lived with Disability)	Bahamas	Both	0.02 (95% CI: -0.33 - 0.36)	0.02
YLDs (Years Lived with Disability)	Barbados	Both	-0.75 (95% CI: -0.89 - -0.61)	-0.75
YLDs (Years Lived with Disability)	Belize	Both	0.01 (95% CI: -0.17 - 0.20)	0.01
YLDs (Years Lived with Disability)	Cuba	Both	-3.43 (95% CI: -3.57 - -3.29)	-3.43
YLDs (Years Lived with Disability)	Dominica	Both	0.14 (95% CI: -0.12 - 0.39)	0.14
YLDs (Years Lived with Disability)	Dominican Republic	Both	-0.06 (95% CI: -0.19 - 0.07)	-0.06
YLDs (Years Lived with Disability)	Grenada	Both	-0.25 (95% CI: -0.51 - 0.01)	-0.25
YLDs (Years Lived with Disability)	Guyana	Both	-0.78 (95% CI: -0.96 - -0.60)	-0.78
YLDs (Years Lived with Disability)	Haiti	Both	-0.60 (95% CI: -0.65 - -0.55)	-0.6
YLDs (Years Lived with Disability)	Jamaica	Both	0.50 (95% CI: 0.15 - 0.86)	0.5
YLDs (Years Lived with Disability)	Saint Lucia	Both	-0.39 (95% CI: -0.59 - -0.19)	-0.39
YLDs (Years Lived with Disability)	Saint Vincent and the Grenadines	Both	-0.06 (95% CI: -0.28 - 0.16)	-0.06
YLDs (Years Lived with Disability)	Suriname	Both	-0.83 (95% CI: -1.02 - -0.65)	-0.83
YLDs (Years Lived with Disability)	Trinidad and Tobago	Both	-1.92 (95% CI: -2.02 - -1.82)	-1.92
YLDs (Years Lived with Disability)	Bolivia (Plurinational State of)	Both	-0.98 (95% CI: -1.02 - -0.93)	-0.98
YLDs (Years Lived with Disability)	Ecuador	Both	0.35 (95% CI: 0.15 - 0.54)	0.35
YLDs (Years Lived with Disability)	Peru	Both	-1.04 (95% CI: -1.12 - -0.97)	-1.04
YLDs (Years Lived with Disability)	Colombia	Both	-0.56 (95% CI: -0.62 - -0.50)	-0.56
YLDs (Years Lived with Disability)	Costa Rica	Both	-0.58 (95% CI: -0.69 - -0.47)	-0.58
YLDs (Years Lived with Disability)	El Salvador	Both	-2.81 (95% CI: -2.94 - -2.68)	-2.81
YLDs (Years Lived with Disability)	Guatemala	Both	0.43 (95% CI: 0.33 - 0.53)	0.43
YLDs (Years Lived with Disability)	Honduras	Both	-0.31 (95% CI: -0.61 - -0.01)	-0.31
YLDs (Years Lived with Disability)	Mexico	Both	0.47 (95% CI: 0.32 - 0.61)	0.47
YLDs (Years Lived with Disability)	Nicaragua	Both	-0.99 (95% CI: -1.03 - -0.96)	-0.99
YLDs (Years Lived with Disability)	Panama	Both	-0.79 (95% CI: -0.92 - -0.65)	-0.79
YLDs (Years Lived with Disability)	Venezuela (Bolivarian Republic of)	Both	-0.29 (95% CI: -0.41 - -0.18)	-0.29
YLDs (Years Lived with Disability)	Brazil	Both	-0.88 (95% CI: -1.05 - -0.71)	-0.88
YLDs (Years Lived with Disability)	Paraguay	Both	-0.26 (95% CI: -0.33 - -0.19)	-0.26
YLDs (Years Lived with Disability)	Algeria	Both	-2.08 (95% CI: -2.13 - -2.03)	-2.08
YLDs (Years Lived with Disability)	Bahrain	Both	-0.46 (95% CI: -0.66 - -0.25)	-0.46
YLDs (Years Lived with Disability)	Egypt	Both	-1.37 (95% CI: -1.55 - -1.19)	-1.37
YLDs (Years Lived with Disability)	Iran (Islamic Republic of)	Both	-2.48 (95% CI: -2.64 - -2.32)	-2.48
YLDs (Years Lived with Disability)	Iraq	Both	-0.62 (95% CI: -0.70 - -0.54)	-0.62
YLDs (Years Lived with Disability)	Jordan	Both	-0.69 (95% CI: -0.94 - -0.44)	-0.69
YLDs (Years Lived with Disability)	Kuwait	Both	-0.05 (95% CI: -0.28 - 0.19)	-0.05
YLDs (Years Lived with Disability)	Lebanon	Both	-0.93 (95% CI: -1.03 - -0.84)	-0.93
YLDs (Years Lived with Disability)	Libya	Both	-0.53 (95% CI: -0.66 - -0.39)	-0.53
YLDs (Years Lived with Disability)	Morocco	Both	-1.11 (95% CI: -1.16 - -1.06)	-1.11
YLDs (Years Lived with Disability)	Palestine	Both	-0.45 (95% CI: -0.66 - -0.24)	-0.45
YLDs (Years Lived with Disability)	Oman	Both	-0.52 (95% CI: -0.59 - -0.45)	-0.52
YLDs (Years Lived with Disability)	Qatar	Both	-1.13 (95% CI: -1.22 - -1.03)	-1.13
YLDs (Years Lived with Disability)	Saudi Arabia	Both	-0.16 (95% CI: -0.34 - 0.02)	-0.16
YLDs (Years Lived with Disability)	Syrian Arab Republic	Both	0.30 (95% CI: 0.04 - 0.56)	0.3
YLDs (Years Lived with Disability)	Tunisia	Both	-0.97 (95% CI: -1.11 - -0.83)	-0.97
YLDs (Years Lived with Disability)	Turkey	Both	-1.11 (95% CI: -1.20 - -1.02)	-1.11
YLDs (Years Lived with Disability)	United Arab Emirates	Both	-0.63 (95% CI: -0.99 - -0.28)	-0.63
YLDs (Years Lived with Disability)	Yemen	Both	-0.07 (95% CI: -0.15 - 0.02)	-0.07
YLDs (Years Lived with Disability)	Afghanistan	Both	-0.66 (95% CI: -0.93 - -0.38)	-0.66
YLDs (Years Lived with Disability)	Bangladesh	Both	-2.14 (95% CI: -2.23 - -2.04)	-2.14
YLDs (Years Lived with Disability)	Bhutan	Both	0.45 (95% CI: 0.20 - 0.70)	0.45
YLDs (Years Lived with Disability)	India	Both	-2.08 (95% CI: -2.20 - -1.96)	-2.08
YLDs (Years Lived with Disability)	Nepal	Both	-0.52 (95% CI: -0.62 - -0.41)	-0.52
YLDs (Years Lived with Disability)	Pakistan	Both	0.21 (95% CI: 0.10 - 0.31)	0.21
YLDs (Years Lived with Disability)	Angola	Both	-1.34 (95% CI: -1.43 - -1.26)	-1.34
YLDs (Years Lived with Disability)	Central African Republic	Both	-0.38 (95% CI: -0.47 - -0.29)	-0.38
YLDs (Years Lived with Disability)	Congo	Both	-1.19 (95% CI: -1.26 - -1.11)	-1.19
YLDs (Years Lived with Disability)	Democratic Republic of the Congo	Both	-0.68 (95% CI: -0.73 - -0.63)	-0.68
YLDs (Years Lived with Disability)	Equatorial Guinea	Both	-1.91 (95% CI: -2.04 - -1.79)	-1.91
YLDs (Years Lived with Disability)	Gabon	Both	-1.10 (95% CI: -1.17 - -1.02)	-1.1
YLDs (Years Lived with Disability)	Burundi	Both	-1.11 (95% CI: -1.18 - -1.04)	-1.11
YLDs (Years Lived with Disability)	Comoros	Both	-0.84 (95% CI: -0.96 - -0.73)	-0.84
YLDs (Years Lived with Disability)	Djibouti	Both	-0.73 (95% CI: -0.80 - -0.65)	-0.73
YLDs (Years Lived with Disability)	Eritrea	Both	-0.35 (95% CI: -0.44 - -0.27)	-0.35
YLDs (Years Lived with Disability)	Ethiopia	Both	-2.44 (95% CI: -2.53 - -2.35)	-2.44
YLDs (Years Lived with Disability)	Kenya	Both	-0.34 (95% CI: -0.40 - -0.28)	-0.34
YLDs (Years Lived with Disability)	Madagascar	Both	-1.50 (95% CI: -1.59 - -1.41)	-1.5
YLDs (Years Lived with Disability)	Malawi	Both	-1.27 (95% CI: -1.35 - -1.19)	-1.27
YLDs (Years Lived with Disability)	Mauritius	Both	-1.66 (95% CI: -1.90 - -1.42)	-1.66
YLDs (Years Lived with Disability)	Mozambique	Both	-0.31 (95% CI: -0.44 - -0.18)	-0.31
YLDs (Years Lived with Disability)	Rwanda	Both	-1.98 (95% CI: -2.13 - -1.83)	-1.98
YLDs (Years Lived with Disability)	Seychelles	Both	-0.45 (95% CI: -0.56 - -0.34)	-0.45
YLDs (Years Lived with Disability)	Somalia	Both	0.12 (95% CI: -0.03 - 0.27)	0.12
YLDs (Years Lived with Disability)	United Republic of Tanzania	Both	-1.03 (95% CI: -1.07 - -0.99)	-1.03
YLDs (Years Lived with Disability)	Uganda	Both	-0.48 (95% CI: -0.54 - -0.42)	-0.48
YLDs (Years Lived with Disability)	Zambia	Both	-1.03 (95% CI: -1.12 - -0.94)	-1.03
YLDs (Years Lived with Disability)	Botswana	Both	-0.06 (95% CI: -0.14 - 0.02)	-0.06
YLDs (Years Lived with Disability)	Lesotho	Both	0.99 (95% CI: 0.93 - 1.04)	0.99
YLDs (Years Lived with Disability)	Namibia	Both	0.17 (95% CI: 0.08 - 0.25)	0.17
YLDs (Years Lived with Disability)	South Africa	Both	-0.84 (95% CI: -0.92 - -0.76)	-0.84
YLDs (Years Lived with Disability)	Eswatini	Both	0.14 (95% CI: 0.06 - 0.21)	0.14
YLDs (Years Lived with Disability)	Zimbabwe	Both	0.63 (95% CI: 0.56 - 0.70)	0.63
YLDs (Years Lived with Disability)	Benin	Both	-0.59 (95% CI: -0.72 - -0.46)	-0.59
YLDs (Years Lived with Disability)	Burkina Faso	Both	-0.18 (95% CI: -0.25 - -0.11)	-0.18
YLDs (Years Lived with Disability)	Cameroon	Both	-0.27 (95% CI: -0.38 - -0.16)	-0.27
YLDs (Years Lived with Disability)	Cabo Verde	Both	-0.94 (95% CI: -1.02 - -0.87)	-0.94
YLDs (Years Lived with Disability)	Chad	Both	-0.15 (95% CI: -0.24 - -0.07)	-0.15
YLDs (Years Lived with Disability)	Côte d’Ivoire	Both	-0.73 (95% CI: -0.90 - -0.56)	-0.73
YLDs (Years Lived with Disability)	Gambia	Both	-0.20 (95% CI: -0.27 - -0.14)	-0.2
YLDs (Years Lived with Disability)	Ghana	Both	-0.01 (95% CI: -0.08 - 0.05)	-0.01
YLDs (Years Lived with Disability)	Guinea	Both	-0.11 (95% CI: -0.24 - 0.02)	-0.11
YLDs (Years Lived with Disability)	Guinea-Bissau	Both	-0.79 (95% CI: -0.87 - -0.71)	-0.79
YLDs (Years Lived with Disability)	Liberia	Both	-0.99 (95% CI: -1.07 - -0.91)	-0.99
YLDs (Years Lived with Disability)	Mali	Both	-0.84 (95% CI: -0.92 - -0.76)	-0.84
YLDs (Years Lived with Disability)	Mauritania	Both	-1.21 (95% CI: -1.25 - -1.17)	-1.21
YLDs (Years Lived with Disability)	Niger	Both	-0.70 (95% CI: -0.77 - -0.63)	-0.7
YLDs (Years Lived with Disability)	Nigeria	Both	-0.85 (95% CI: -0.94 - -0.76)	-0.85
YLDs (Years Lived with Disability)	Sao Tome and Principe	Both	0.36 (95% CI: 0.17 - 0.56)	0.36
YLDs (Years Lived with Disability)	Senegal	Both	-0.62 (95% CI: -0.72 - -0.52)	-0.62
YLDs (Years Lived with Disability)	Sierra Leone	Both	-0.00 (95% CI: -0.09 - 0.08)	0
YLDs (Years Lived with Disability)	Togo	Both	-0.46 (95% CI: -0.52 - -0.40)	-0.46
YLDs (Years Lived with Disability)	American Samoa	Both	-0.28 (95% CI: -0.36 - -0.20)	-0.28
YLDs (Years Lived with Disability)	Bermuda	Both	-0.61 (95% CI: -0.82 - -0.40)	-0.61
YLDs (Years Lived with Disability)	Cook Islands	Both	-2.37 (95% CI: -2.58 - -2.17)	-2.37
YLDs (Years Lived with Disability)	Greenland	Both	-2.18 (95% CI: -2.40 - -1.95)	-2.18
YLDs (Years Lived with Disability)	Guam	Both	-0.63 (95% CI: -0.83 - -0.44)	-0.63
YLDs (Years Lived with Disability)	Monaco	Both	-0.35 (95% CI: -0.46 - -0.23)	-0.35
YLDs (Years Lived with Disability)	Nauru	Both	-0.78 (95% CI: -1.01 - -0.56)	-0.78
YLDs (Years Lived with Disability)	Niue	Both	-0.68 (95% CI: -0.86 - -0.50)	-0.68
YLDs (Years Lived with Disability)	Northern Mariana Islands	Both	-0.03 (95% CI: -0.54 - 0.48)	-0.03
YLDs (Years Lived with Disability)	Palau	Both	-1.06 (95% CI: -1.24 - -0.87)	-1.06
YLDs (Years Lived with Disability)	Puerto Rico	Both	-0.72 (95% CI: -1.00 - -0.44)	-0.72
YLDs (Years Lived with Disability)	Saint Kitts and Nevis	Both	0.03 (95% CI: -0.18 - 0.25)	0.03
YLDs (Years Lived with Disability)	San Marino	Both	-0.20 (95% CI: -0.28 - -0.13)	-0.2
YLDs (Years Lived with Disability)	Tokelau	Both	-1.23 (95% CI: -1.91 - -0.55)	-1.23
YLDs (Years Lived with Disability)	Tuvalu	Both	-1.87 (95% CI: -1.99 - -1.76)	-1.87
YLDs (Years Lived with Disability)	United States Virgin Islands	Both	-0.96 (95% CI: -1.16 - -0.77)	-0.96
YLDs (Years Lived with Disability)	South Sudan	Both	-0.59 (95% CI: -0.65 - -0.53)	-0.59
YLDs (Years Lived with Disability)	Sudan	Both	-0.94 (95% CI: -0.98 - -0.89)	-0.94
YLDs (Years Lived with Disability)	China	Female	-4.99 (95% CI: -5.40 - -4.59)	-4.99
YLDs (Years Lived with Disability)	Democratic People's Republic of Korea	Female	-2.20 (95% CI: -2.33 - -2.08)	-2.2
YLDs (Years Lived with Disability)	Taiwan (Province of China)	Female	-0.34 (95% CI: -0.68 - 0.01)	-0.34
YLDs (Years Lived with Disability)	Cambodia	Female	-1.43 (95% CI: -1.56 - -1.30)	-1.43
YLDs (Years Lived with Disability)	Indonesia	Female	-0.55 (95% CI: -0.74 - -0.36)	-0.55
YLDs (Years Lived with Disability)	Lao People's Democratic Republic	Female	-2.33 (95% CI: -2.49 - -2.17)	-2.33
YLDs (Years Lived with Disability)	Malaysia	Female	-0.95 (95% CI: -1.09 - -0.80)	-0.95
YLDs (Years Lived with Disability)	Maldives	Female	-1.65 (95% CI: -1.91 - -1.39)	-1.65
YLDs (Years Lived with Disability)	Myanmar	Female	-1.68 (95% CI: -1.87 - -1.49)	-1.68
YLDs (Years Lived with Disability)	Philippines	Female	-0.61 (95% CI: -0.67 - -0.55)	-0.61
YLDs (Years Lived with Disability)	Sri Lanka	Female	-3.79 (95% CI: -4.00 - -3.59)	-3.79
YLDs (Years Lived with Disability)	Thailand	Female	-2.93 (95% CI: -3.05 - -2.80)	-2.93
YLDs (Years Lived with Disability)	Timor-Leste	Female	-1.38 (95% CI: -1.48 - -1.28)	-1.38
YLDs (Years Lived with Disability)	Viet Nam	Female	-0.76 (95% CI: -0.91 - -0.61)	-0.76
YLDs (Years Lived with Disability)	Fiji	Female	-1.23 (95% CI: -1.42 - -1.03)	-1.23
YLDs (Years Lived with Disability)	Kiribati	Female	-1.22 (95% CI: -1.32 - -1.11)	-1.22
YLDs (Years Lived with Disability)	Marshall Islands	Female	-0.68 (95% CI: -0.98 - -0.39)	-0.68
YLDs (Years Lived with Disability)	Micronesia (Federated States of)	Female	-1.19 (95% CI: -1.42 - -0.97)	-1.19
YLDs (Years Lived with Disability)	Papua New Guinea	Female	0.11 (95% CI: -0.08 - 0.30)	0.11
YLDs (Years Lived with Disability)	Samoa	Female	-1.11 (95% CI: -1.27 - -0.95)	-1.11
YLDs (Years Lived with Disability)	Solomon Islands	Female	-0.17 (95% CI: -0.26 - -0.08)	-0.17
YLDs (Years Lived with Disability)	Tonga	Female	-0.22 (95% CI: -0.29 - -0.14)	-0.22
YLDs (Years Lived with Disability)	Vanuatu	Female	-0.41 (95% CI: -0.61 - -0.21)	-0.41
YLDs (Years Lived with Disability)	Armenia	Female	0.37 (95% CI: 0.09 - 0.64)	0.37
YLDs (Years Lived with Disability)	Azerbaijan	Female	0.19 (95% CI: -0.19 - 0.57)	0.19
YLDs (Years Lived with Disability)	Georgia	Female	-0.47 (95% CI: -0.71 - -0.23)	-0.47
YLDs (Years Lived with Disability)	Kazakhstan	Female	-0.62 (95% CI: -0.87 - -0.37)	-0.62
YLDs (Years Lived with Disability)	Kyrgyzstan	Female	-0.98 (95% CI: -1.10 - -0.86)	-0.98
YLDs (Years Lived with Disability)	Mongolia	Female	-2.11 (95% CI: -2.38 - -1.83)	-2.11
YLDs (Years Lived with Disability)	Tajikistan	Female	-0.29 (95% CI: -0.45 - -0.13)	-0.29
YLDs (Years Lived with Disability)	Turkmenistan	Female	0.38 (95% CI: 0.30 - 0.45)	0.38
YLDs (Years Lived with Disability)	Uzbekistan	Female	2.16 (95% CI: 1.88 - 2.44)	2.16
YLDs (Years Lived with Disability)	Albania	Female	-0.31 (95% CI: -0.36 - -0.25)	-0.31
YLDs (Years Lived with Disability)	Bosnia and Herzegovina	Female	-0.79 (95% CI: -0.89 - -0.70)	-0.79
YLDs (Years Lived with Disability)	Bulgaria	Female	-2.27 (95% CI: -2.35 - -2.19)	-2.27
YLDs (Years Lived with Disability)	Croatia	Female	-2.40 (95% CI: -2.65 - -2.15)	-2.4
YLDs (Years Lived with Disability)	Czechia	Female	-1.13 (95% CI: -1.41 - -0.85)	-1.13
YLDs (Years Lived with Disability)	Hungary	Female	-1.57 (95% CI: -1.77 - -1.37)	-1.57
YLDs (Years Lived with Disability)	North Macedonia	Female	-1.64 (95% CI: -1.71 - -1.57)	-1.64
YLDs (Years Lived with Disability)	Montenegro	Female	-0.48 (95% CI: -0.61 - -0.35)	-0.48
YLDs (Years Lived with Disability)	Poland	Female	-1.13 (95% CI: -1.16 - -1.09)	-1.13
YLDs (Years Lived with Disability)	Romania	Female	-0.71 (95% CI: -0.86 - -0.56)	-0.71
YLDs (Years Lived with Disability)	Serbia	Female	-1.57 (95% CI: -1.78 - -1.36)	-1.57
YLDs (Years Lived with Disability)	Slovakia	Female	-0.82 (95% CI: -0.94 - -0.70)	-0.82
YLDs (Years Lived with Disability)	Slovenia	Female	-1.48 (95% CI: -1.57 - -1.40)	-1.48
YLDs (Years Lived with Disability)	Belarus	Female	-0.67 (95% CI: -0.80 - -0.54)	-0.67
YLDs (Years Lived with Disability)	Estonia	Female	-2.03 (95% CI: -2.16 - -1.89)	-2.03
YLDs (Years Lived with Disability)	Latvia	Female	-1.52 (95% CI: -1.64 - -1.41)	-1.52
YLDs (Years Lived with Disability)	Lithuania	Female	-1.50 (95% CI: -1.68 - -1.32)	-1.5
YLDs (Years Lived with Disability)	Republic of Moldova	Female	-1.54 (95% CI: -1.68 - -1.39)	-1.54
YLDs (Years Lived with Disability)	Russian Federation	Female	-1.21 (95% CI: -1.38 - -1.04)	-1.21
YLDs (Years Lived with Disability)	Ukraine	Female	0.62 (95% CI: 0.32 - 0.92)	0.62
YLDs (Years Lived with Disability)	Brunei Darussalam	Female	0.84 (95% CI: 0.66 - 1.01)	0.84
YLDs (Years Lived with Disability)	Japan	Female	0.22 (95% CI: 0.11 - 0.33)	0.22
YLDs (Years Lived with Disability)	Republic of Korea	Female	-0.26 (95% CI: -0.48 - -0.04)	-0.26
YLDs (Years Lived with Disability)	Singapore	Female	-1.45 (95% CI: -1.60 - -1.30)	-1.45
YLDs (Years Lived with Disability)	Australia	Female	0.11 (95% CI: -0.01 - 0.23)	0.11
YLDs (Years Lived with Disability)	New Zealand	Female	0.45 (95% CI: 0.31 - 0.59)	0.45
YLDs (Years Lived with Disability)	Andorra	Female	-0.45 (95% CI: -0.71 - -0.20)	-0.45
YLDs (Years Lived with Disability)	Austria	Female	-0.70 (95% CI: -0.80 - -0.61)	-0.7
YLDs (Years Lived with Disability)	Belgium	Female	-0.18 (95% CI: -0.26 - -0.10)	-0.18
YLDs (Years Lived with Disability)	Cyprus	Female	0.60 (95% CI: 0.45 - 0.75)	0.6
YLDs (Years Lived with Disability)	Denmark	Female	-0.73 (95% CI: -0.95 - -0.50)	-0.73
YLDs (Years Lived with Disability)	Finland	Female	0.27 (95% CI: 0.17 - 0.38)	0.27
YLDs (Years Lived with Disability)	France	Female	-0.69 (95% CI: -0.76 - -0.63)	-0.69
YLDs (Years Lived with Disability)	Germany	Female	-0.09 (95% CI: -0.26 - 0.08)	-0.09
YLDs (Years Lived with Disability)	Greece	Female	0.19 (95% CI: 0.04 - 0.35)	0.19
YLDs (Years Lived with Disability)	Iceland	Female	-0.36 (95% CI: -0.52 - -0.19)	-0.36
YLDs (Years Lived with Disability)	Ireland	Female	-0.33 (95% CI: -0.52 - -0.13)	-0.33
YLDs (Years Lived with Disability)	Israel	Female	-0.43 (95% CI: -0.58 - -0.27)	-0.43
YLDs (Years Lived with Disability)	Italy	Female	-0.36 (95% CI: -0.48 - -0.24)	-0.36
YLDs (Years Lived with Disability)	Luxembourg	Female	-0.63 (95% CI: -0.73 - -0.53)	-0.63
YLDs (Years Lived with Disability)	Malta	Female	0.47 (95% CI: 0.33 - 0.62)	0.47
YLDs (Years Lived with Disability)	Netherlands	Female	-0.05 (95% CI: -0.31 - 0.21)	-0.05
YLDs (Years Lived with Disability)	Norway	Female	-1.29 (95% CI: -1.48 - -1.10)	-1.29
YLDs (Years Lived with Disability)	Portugal	Female	-0.71 (95% CI: -0.85 - -0.57)	-0.71
YLDs (Years Lived with Disability)	Spain	Female	-0.38 (95% CI: -0.52 - -0.24)	-0.38
YLDs (Years Lived with Disability)	Sweden	Female	-0.58 (95% CI: -0.84 - -0.32)	-0.58
YLDs (Years Lived with Disability)	Switzerland	Female	-1.13 (95% CI: -1.35 - -0.90)	-1.13
YLDs (Years Lived with Disability)	United Kingdom	Female	-0.52 (95% CI: -0.61 - -0.44)	-0.52
YLDs (Years Lived with Disability)	Argentina	Female	1.27 (95% CI: 1.20 - 1.33)	1.27
YLDs (Years Lived with Disability)	Chile	Female	0.87 (95% CI: 0.55 - 1.20)	0.87
YLDs (Years Lived with Disability)	Uruguay	Female	0.65 (95% CI: 0.56 - 0.74)	0.65
YLDs (Years Lived with Disability)	Canada	Female	0.57 (95% CI: 0.32 - 0.82)	0.57
YLDs (Years Lived with Disability)	United States of America	Female	0.29 (95% CI: 0.19 - 0.39)	0.29
YLDs (Years Lived with Disability)	Antigua and Barbuda	Female	0.43 (95% CI: 0.15 - 0.72)	0.43
YLDs (Years Lived with Disability)	Bahamas	Female	0.10 (95% CI: -0.28 - 0.49)	0.1
YLDs (Years Lived with Disability)	Barbados	Female	-0.54 (95% CI: -0.74 - -0.34)	-0.54
YLDs (Years Lived with Disability)	Belize	Female	0.31 (95% CI: 0.08 - 0.53)	0.31
YLDs (Years Lived with Disability)	Cuba	Female	-3.99 (95% CI: -4.18 - -3.80)	-3.99
YLDs (Years Lived with Disability)	Dominica	Female	0.10 (95% CI: -0.16 - 0.36)	0.1
YLDs (Years Lived with Disability)	Dominican Republic	Female	-0.10 (95% CI: -0.23 - 0.03)	-0.1
YLDs (Years Lived with Disability)	Grenada	Female	-0.31 (95% CI: -0.65 - 0.02)	-0.31
YLDs (Years Lived with Disability)	Guyana	Female	-1.03 (95% CI: -1.25 - -0.81)	-1.03
YLDs (Years Lived with Disability)	Haiti	Female	-0.51 (95% CI: -0.56 - -0.45)	-0.51
YLDs (Years Lived with Disability)	Jamaica	Female	0.38 (95% CI: -0.02 - 0.79)	0.38
YLDs (Years Lived with Disability)	Saint Lucia	Female	-0.19 (95% CI: -0.55 - 0.16)	-0.19
YLDs (Years Lived with Disability)	Saint Vincent and the Grenadines	Female	0.02 (95% CI: -0.30 - 0.35)	0.02
YLDs (Years Lived with Disability)	Suriname	Female	-0.88 (95% CI: -1.06 - -0.69)	-0.88
YLDs (Years Lived with Disability)	Trinidad and Tobago	Female	-2.12 (95% CI: -2.23 - -2.02)	-2.12
YLDs (Years Lived with Disability)	Bolivia (Plurinational State of)	Female	-1.11 (95% CI: -1.17 - -1.05)	-1.11
YLDs (Years Lived with Disability)	Ecuador	Female	0.01 (95% CI: -0.17 - 0.18)	0.01
YLDs (Years Lived with Disability)	Peru	Female	-1.41 (95% CI: -1.48 - -1.35)	-1.41
YLDs (Years Lived with Disability)	Colombia	Female	-0.52 (95% CI: -0.61 - -0.44)	-0.52
YLDs (Years Lived with Disability)	Costa Rica	Female	-1.06 (95% CI: -1.12 - -1.00)	-1.06
YLDs (Years Lived with Disability)	El Salvador	Female	-3.07 (95% CI: -3.23 - -2.90)	-3.07
YLDs (Years Lived with Disability)	Guatemala	Female	0.65 (95% CI: 0.56 - 0.74)	0.65
YLDs (Years Lived with Disability)	Honduras	Female	-0.26 (95% CI: -0.58 - 0.06)	-0.26
YLDs (Years Lived with Disability)	Mexico	Female	0.40 (95% CI: 0.24 - 0.55)	0.4
YLDs (Years Lived with Disability)	Nicaragua	Female	-1.20 (95% CI: -1.24 - -1.16)	-1.2
YLDs (Years Lived with Disability)	Panama	Female	-0.77 (95% CI: -0.90 - -0.64)	-0.77
YLDs (Years Lived with Disability)	Venezuela (Bolivarian Republic of)	Female	-0.05 (95% CI: -0.16 - 0.06)	-0.05
YLDs (Years Lived with Disability)	Brazil	Female	-1.09 (95% CI: -1.25 - -0.94)	-1.09
YLDs (Years Lived with Disability)	Paraguay	Female	-0.51 (95% CI: -0.60 - -0.42)	-0.51
YLDs (Years Lived with Disability)	Algeria	Female	-2.22 (95% CI: -2.30 - -2.15)	-2.22
YLDs (Years Lived with Disability)	Bahrain	Female	-0.76 (95% CI: -0.97 - -0.54)	-0.76
YLDs (Years Lived with Disability)	Egypt	Female	-1.76 (95% CI: -1.93 - -1.59)	-1.76
YLDs (Years Lived with Disability)	Iran (Islamic Republic of)	Female	-2.86 (95% CI: -3.03 - -2.69)	-2.86
YLDs (Years Lived with Disability)	Iraq	Female	-0.74 (95% CI: -0.86 - -0.62)	-0.74
YLDs (Years Lived with Disability)	Jordan	Female	-0.53 (95% CI: -0.85 - -0.20)	-0.53
YLDs (Years Lived with Disability)	Kuwait	Female	0.05 (95% CI: -0.34 - 0.44)	0.05
YLDs (Years Lived with Disability)	Lebanon	Female	-1.17 (95% CI: -1.29 - -1.06)	-1.17
YLDs (Years Lived with Disability)	Libya	Female	-0.57 (95% CI: -0.75 - -0.39)	-0.57
YLDs (Years Lived with Disability)	Morocco	Female	-1.20 (95% CI: -1.27 - -1.14)	-1.2
YLDs (Years Lived with Disability)	Palestine	Female	0.50 (95% CI: 0.10 - 0.89)	0.5
YLDs (Years Lived with Disability)	Oman	Female	-0.42 (95% CI: -0.61 - -0.23)	-0.42
YLDs (Years Lived with Disability)	Qatar	Female	-1.16 (95% CI: -1.27 - -1.05)	-1.16
YLDs (Years Lived with Disability)	Saudi Arabia	Female	-0.33 (95% CI: -0.55 - -0.11)	-0.33
YLDs (Years Lived with Disability)	Syrian Arab Republic	Female	0.21 (95% CI: -0.12 - 0.53)	0.21
YLDs (Years Lived with Disability)	Tunisia	Female	-0.98 (95% CI: -1.18 - -0.79)	-0.98
YLDs (Years Lived with Disability)	Turkey	Female	-0.39 (95% CI: -0.49 - -0.29)	-0.39
YLDs (Years Lived with Disability)	United Arab Emirates	Female	-0.15 (95% CI: -0.50 - 0.19)	-0.15
YLDs (Years Lived with Disability)	Yemen	Female	-0.27 (95% CI: -0.36 - -0.17)	-0.27
YLDs (Years Lived with Disability)	Afghanistan	Female	-0.54 (95% CI: -0.77 - -0.30)	-0.54
YLDs (Years Lived with Disability)	Bangladesh	Female	-1.97 (95% CI: -2.06 - -1.89)	-1.97
YLDs (Years Lived with Disability)	Bhutan	Female	0.51 (95% CI: 0.25 - 0.76)	0.51
YLDs (Years Lived with Disability)	India	Female	-2.21 (95% CI: -2.36 - -2.05)	-2.21
YLDs (Years Lived with Disability)	Nepal	Female	-0.04 (95% CI: -0.19 - 0.12)	-0.04
YLDs (Years Lived with Disability)	Pakistan	Female	0.80 (95% CI: 0.72 - 0.87)	0.8
YLDs (Years Lived with Disability)	Angola	Female	-1.07 (95% CI: -1.17 - -0.97)	-1.07
YLDs (Years Lived with Disability)	Central African Republic	Female	-0.26 (95% CI: -0.33 - -0.18)	-0.26
YLDs (Years Lived with Disability)	Congo	Female	-0.79 (95% CI: -0.90 - -0.69)	-0.79
YLDs (Years Lived with Disability)	Democratic Republic of the Congo	Female	-0.61 (95% CI: -0.68 - -0.53)	-0.61
YLDs (Years Lived with Disability)	Equatorial Guinea	Female	-1.72 (95% CI: -1.87 - -1.57)	-1.72
YLDs (Years Lived with Disability)	Gabon	Female	-0.80 (95% CI: -0.96 - -0.65)	-0.8
YLDs (Years Lived with Disability)	Burundi	Female	-0.95 (95% CI: -1.05 - -0.85)	-0.95
YLDs (Years Lived with Disability)	Comoros	Female	-0.78 (95% CI: -0.89 - -0.68)	-0.78
YLDs (Years Lived with Disability)	Djibouti	Female	-0.91 (95% CI: -1.03 - -0.78)	-0.91
YLDs (Years Lived with Disability)	Eritrea	Female	-0.22 (95% CI: -0.27 - -0.17)	-0.22
YLDs (Years Lived with Disability)	Ethiopia	Female	-2.50 (95% CI: -2.63 - -2.36)	-2.5
YLDs (Years Lived with Disability)	Kenya	Female	-0.62 (95% CI: -0.77 - -0.46)	-0.62
YLDs (Years Lived with Disability)	Madagascar	Female	-1.59 (95% CI: -1.70 - -1.49)	-1.59
YLDs (Years Lived with Disability)	Malawi	Female	-1.45 (95% CI: -1.56 - -1.33)	-1.45
YLDs (Years Lived with Disability)	Mauritius	Female	-2.38 (95% CI: -2.64 - -2.12)	-2.38
YLDs (Years Lived with Disability)	Mozambique	Female	-0.68 (95% CI: -0.78 - -0.57)	-0.68
YLDs (Years Lived with Disability)	Rwanda	Female	-1.93 (95% CI: -2.06 - -1.81)	-1.93
YLDs (Years Lived with Disability)	Seychelles	Female	-0.61 (95% CI: -0.74 - -0.48)	-0.61
YLDs (Years Lived with Disability)	Somalia	Female	-0.03 (95% CI: -0.16 - 0.09)	-0.03
YLDs (Years Lived with Disability)	United Republic of Tanzania	Female	-0.74 (95% CI: -0.80 - -0.68)	-0.74
YLDs (Years Lived with Disability)	Uganda	Female	-0.47 (95% CI: -0.59 - -0.36)	-0.47
YLDs (Years Lived with Disability)	Zambia	Female	-1.48 (95% CI: -1.52 - -1.43)	-1.48
YLDs (Years Lived with Disability)	Botswana	Female	0.04 (95% CI: -0.06 - 0.14)	0.04
YLDs (Years Lived with Disability)	Lesotho	Female	0.94 (95% CI: 0.83 - 1.05)	0.94
YLDs (Years Lived with Disability)	Namibia	Female	-0.01 (95% CI: -0.11 - 0.08)	-0.01
YLDs (Years Lived with Disability)	South Africa	Female	-1.27 (95% CI: -1.36 - -1.18)	-1.27
YLDs (Years Lived with Disability)	Eswatini	Female	0.01 (95% CI: -0.11 - 0.14)	0.01
YLDs (Years Lived with Disability)	Zimbabwe	Female	0.59 (95% CI: 0.51 - 0.66)	0.59
YLDs (Years Lived with Disability)	Benin	Female	-0.49 (95% CI: -0.60 - -0.38)	-0.49
YLDs (Years Lived with Disability)	Burkina Faso	Female	-0.21 (95% CI: -0.28 - -0.14)	-0.21
YLDs (Years Lived with Disability)	Cameroon	Female	-0.50 (95% CI: -0.60 - -0.40)	-0.5
YLDs (Years Lived with Disability)	Cabo Verde	Female	-1.24 (95% CI: -1.34 - -1.14)	-1.24
YLDs (Years Lived with Disability)	Chad	Female	-0.15 (95% CI: -0.25 - -0.04)	-0.15
YLDs (Years Lived with Disability)	Côte d’Ivoire	Female	-0.49 (95% CI: -0.59 - -0.39)	-0.49
YLDs (Years Lived with Disability)	Gambia	Female	-0.48 (95% CI: -0.52 - -0.44)	-0.48
YLDs (Years Lived with Disability)	Ghana	Female	-0.21 (95% CI: -0.42 - -0.00)	-0.21
YLDs (Years Lived with Disability)	Guinea	Female	-0.43 (95% CI: -0.56 - -0.30)	-0.43
YLDs (Years Lived with Disability)	Guinea-Bissau	Female	-0.93 (95% CI: -1.02 - -0.85)	-0.93
YLDs (Years Lived with Disability)	Liberia	Female	-1.18 (95% CI: -1.27 - -1.10)	-1.18
YLDs (Years Lived with Disability)	Mali	Female	-1.20 (95% CI: -1.27 - -1.12)	-1.2
YLDs (Years Lived with Disability)	Mauritania	Female	-1.35 (95% CI: -1.41 - -1.29)	-1.35
YLDs (Years Lived with Disability)	Niger	Female	-0.80 (95% CI: -0.87 - -0.73)	-0.8
YLDs (Years Lived with Disability)	Nigeria	Female	-0.91 (95% CI: -1.02 - -0.80)	-0.91
YLDs (Years Lived with Disability)	Sao Tome and Principe	Female	0.14 (95% CI: -0.05 - 0.33)	0.14
YLDs (Years Lived with Disability)	Senegal	Female	-0.68 (95% CI: -0.80 - -0.56)	-0.68
YLDs (Years Lived with Disability)	Sierra Leone	Female	0.13 (95% CI: 0.02 - 0.24)	0.13
YLDs (Years Lived with Disability)	Togo	Female	-0.77 (95% CI: -0.85 - -0.69)	-0.77
YLDs (Years Lived with Disability)	American Samoa	Female	-0.41 (95% CI: -0.57 - -0.25)	-0.41
YLDs (Years Lived with Disability)	Bermuda	Female	-0.68 (95% CI: -0.95 - -0.41)	-0.68
YLDs (Years Lived with Disability)	Cook Islands	Female	-2.63 (95% CI: -2.88 - -2.38)	-2.63
YLDs (Years Lived with Disability)	Greenland	Female	-2.45 (95% CI: -2.66 - -2.24)	-2.45
YLDs (Years Lived with Disability)	Guam	Female	-0.35 (95% CI: -0.53 - -0.17)	-0.35
YLDs (Years Lived with Disability)	Monaco	Female	-0.55 (95% CI: -0.69 - -0.40)	-0.55
YLDs (Years Lived with Disability)	Nauru	Female	-0.93 (95% CI: -1.24 - -0.62)	-0.93
YLDs (Years Lived with Disability)	Niue	Female	-0.90 (95% CI: -1.09 - -0.70)	-0.9
YLDs (Years Lived with Disability)	Northern Mariana Islands	Female	-0.25 (95% CI: -1.20 - 0.71)	-0.25
YLDs (Years Lived with Disability)	Palau	Female	-1.20 (95% CI: -1.48 - -0.92)	-1.2
YLDs (Years Lived with Disability)	Puerto Rico	Female	0.14 (95% CI: -0.14 - 0.41)	0.14
YLDs (Years Lived with Disability)	Saint Kitts and Nevis	Female	-0.27 (95% CI: -0.56 - 0.03)	-0.27
YLDs (Years Lived with Disability)	San Marino	Female	0.09 (95% CI: -0.02 - 0.21)	0.09
YLDs (Years Lived with Disability)	Tokelau	Female	-1.40 (95% CI: -2.26 - -0.55)	-1.4
YLDs (Years Lived with Disability)	Tuvalu	Female	-2.10 (95% CI: -2.27 - -1.94)	-2.1
YLDs (Years Lived with Disability)	United States Virgin Islands	Female	-0.70 (95% CI: -0.93 - -0.46)	-0.7
YLDs (Years Lived with Disability)	South Sudan	Female	-0.52 (95% CI: -0.63 - -0.41)	-0.52
YLDs (Years Lived with Disability)	Sudan	Female	-1.14 (95% CI: -1.18 - -1.10)	-1.14
YLDs (Years Lived with Disability)	China	Male	-3.47 (95% CI: -3.72 - -3.21)	-3.47
YLDs (Years Lived with Disability)	Democratic People's Republic of Korea	Male	-1.58 (95% CI: -1.66 - -1.51)	-1.58
YLDs (Years Lived with Disability)	Taiwan (Province of China)	Male	0.04 (95% CI: -0.14 - 0.21)	0.04
YLDs (Years Lived with Disability)	Cambodia	Male	-0.87 (95% CI: -0.97 - -0.77)	-0.87
YLDs (Years Lived with Disability)	Indonesia	Male	-0.58 (95% CI: -0.66 - -0.49)	-0.58
YLDs (Years Lived with Disability)	Lao People's Democratic Republic	Male	-1.23 (95% CI: -1.32 - -1.14)	-1.23
YLDs (Years Lived with Disability)	Malaysia	Male	-0.41 (95% CI: -0.57 - -0.24)	-0.41
YLDs (Years Lived with Disability)	Maldives	Male	-1.17 (95% CI: -1.31 - -1.04)	-1.17
YLDs (Years Lived with Disability)	Myanmar	Male	-1.60 (95% CI: -1.74 - -1.46)	-1.6
YLDs (Years Lived with Disability)	Philippines	Male	-0.45 (95% CI: -0.51 - -0.39)	-0.45
YLDs (Years Lived with Disability)	Sri Lanka	Male	-3.07 (95% CI: -3.21 - -2.93)	-3.07
YLDs (Years Lived with Disability)	Thailand	Male	-2.41 (95% CI: -2.54 - -2.29)	-2.41
YLDs (Years Lived with Disability)	Timor-Leste	Male	-0.04 (95% CI: -0.18 - 0.10)	-0.04
YLDs (Years Lived with Disability)	Viet Nam	Male	-0.14 (95% CI: -0.39 - 0.11)	-0.14
YLDs (Years Lived with Disability)	Fiji	Male	-0.51 (95% CI: -0.58 - -0.43)	-0.51
YLDs (Years Lived with Disability)	Kiribati	Male	-1.24 (95% CI: -1.38 - -1.10)	-1.24
YLDs (Years Lived with Disability)	Marshall Islands	Male	-0.28 (95% CI: -0.44 - -0.13)	-0.28
YLDs (Years Lived with Disability)	Micronesia (Federated States of)	Male	-0.90 (95% CI: -1.05 - -0.74)	-0.9
YLDs (Years Lived with Disability)	Papua New Guinea	Male	0.49 (95% CI: 0.29 - 0.70)	0.49
YLDs (Years Lived with Disability)	Samoa	Male	-1.31 (95% CI: -1.40 - -1.21)	-1.31
YLDs (Years Lived with Disability)	Solomon Islands	Male	-0.45 (95% CI: -0.66 - -0.23)	-0.45
YLDs (Years Lived with Disability)	Tonga	Male	0.44 (95% CI: 0.37 - 0.52)	0.44
YLDs (Years Lived with Disability)	Vanuatu	Male	-0.16 (95% CI: -0.28 - -0.05)	-0.16
YLDs (Years Lived with Disability)	Armenia	Male	0.66 (95% CI: 0.24 - 1.08)	0.66
YLDs (Years Lived with Disability)	Azerbaijan	Male	0.21 (95% CI: -0.14 - 0.56)	0.21
YLDs (Years Lived with Disability)	Georgia	Male	0.51 (95% CI: 0.39 - 0.63)	0.51
YLDs (Years Lived with Disability)	Kazakhstan	Male	-1.26 (95% CI: -1.45 - -1.08)	-1.26
YLDs (Years Lived with Disability)	Kyrgyzstan	Male	-0.96 (95% CI: -1.17 - -0.76)	-0.96
YLDs (Years Lived with Disability)	Mongolia	Male	-1.53 (95% CI: -1.64 - -1.43)	-1.53
YLDs (Years Lived with Disability)	Tajikistan	Male	-0.07 (95% CI: -0.40 - 0.25)	-0.07
YLDs (Years Lived with Disability)	Turkmenistan	Male	-0.63 (95% CI: -0.93 - -0.34)	-0.63
YLDs (Years Lived with Disability)	Uzbekistan	Male	1.04 (95% CI: 0.93 - 1.15)	1.04
YLDs (Years Lived with Disability)	Albania	Male	0.47 (95% CI: 0.26 - 0.68)	0.47
YLDs (Years Lived with Disability)	Bosnia and Herzegovina	Male	-1.03 (95% CI: -1.21 - -0.85)	-1.03
YLDs (Years Lived with Disability)	Bulgaria	Male	-2.62 (95% CI: -2.73 - -2.51)	-2.62
YLDs (Years Lived with Disability)	Croatia	Male	-1.81 (95% CI: -1.88 - -1.75)	-1.81
YLDs (Years Lived with Disability)	Czechia	Male	-1.35 (95% CI: -1.51 - -1.20)	-1.35
YLDs (Years Lived with Disability)	Hungary	Male	-1.75 (95% CI: -1.84 - -1.66)	-1.75
YLDs (Years Lived with Disability)	North Macedonia	Male	-0.94 (95% CI: -0.99 - -0.89)	-0.94
YLDs (Years Lived with Disability)	Montenegro	Male	-1.18 (95% CI: -1.37 - -1.00)	-1.18
YLDs (Years Lived with Disability)	Poland	Male	-1.73 (95% CI: -1.81 - -1.64)	-1.73
YLDs (Years Lived with Disability)	Romania	Male	-0.45 (95% CI: -0.63 - -0.27)	-0.45
YLDs (Years Lived with Disability)	Serbia	Male	-2.46 (95% CI: -2.72 - -2.21)	-2.46
YLDs (Years Lived with Disability)	Slovakia	Male	-1.28 (95% CI: -1.34 - -1.22)	-1.28
YLDs (Years Lived with Disability)	Slovenia	Male	-1.16 (95% CI: -1.29 - -1.04)	-1.16
YLDs (Years Lived with Disability)	Belarus	Male	-1.07 (95% CI: -1.28 - -0.87)	-1.07
YLDs (Years Lived with Disability)	Estonia	Male	-3.07 (95% CI: -3.23 - -2.92)	-3.07
YLDs (Years Lived with Disability)	Latvia	Male	-1.97 (95% CI: -2.25 - -1.69)	-1.97
YLDs (Years Lived with Disability)	Lithuania	Male	-1.13 (95% CI: -1.32 - -0.94)	-1.13
YLDs (Years Lived with Disability)	Republic of Moldova	Male	-1.09 (95% CI: -1.19 - -0.99)	-1.09
YLDs (Years Lived with Disability)	Russian Federation	Male	-2.31 (95% CI: -2.51 - -2.11)	-2.31
YLDs (Years Lived with Disability)	Ukraine	Male	1.02 (95% CI: 0.75 - 1.29)	1.02
YLDs (Years Lived with Disability)	Brunei Darussalam	Male	-0.41 (95% CI: -0.65 - -0.17)	-0.41
YLDs (Years Lived with Disability)	Japan	Male	0.41 (95% CI: 0.33 - 0.48)	0.41
YLDs (Years Lived with Disability)	Republic of Korea	Male	-0.31 (95% CI: -0.40 - -0.22)	-0.31
YLDs (Years Lived with Disability)	Singapore	Male	0.20 (95% CI: -0.29 - 0.70)	0.2
YLDs (Years Lived with Disability)	Australia	Male	-0.77 (95% CI: -0.86 - -0.68)	-0.77
YLDs (Years Lived with Disability)	New Zealand	Male	-1.48 (95% CI: -1.67 - -1.29)	-1.48
YLDs (Years Lived with Disability)	Andorra	Male	-0.81 (95% CI: -0.99 - -0.63)	-0.81
YLDs (Years Lived with Disability)	Austria	Male	-1.26 (95% CI: -1.37 - -1.15)	-1.26
YLDs (Years Lived with Disability)	Belgium	Male	-0.92 (95% CI: -1.08 - -0.76)	-0.92
YLDs (Years Lived with Disability)	Cyprus	Male	0.02 (95% CI: -0.11 - 0.14)	0.02
YLDs (Years Lived with Disability)	Denmark	Male	-1.39 (95% CI: -1.50 - -1.28)	-1.39
YLDs (Years Lived with Disability)	Finland	Male	-1.75 (95% CI: -1.90 - -1.61)	-1.75
YLDs (Years Lived with Disability)	France	Male	-1.23 (95% CI: -1.29 - -1.18)	-1.23
YLDs (Years Lived with Disability)	Germany	Male	-0.78 (95% CI: -0.89 - -0.67)	-0.78
YLDs (Years Lived with Disability)	Greece	Male	-0.00 (95% CI: -0.14 - 0.13)	0
YLDs (Years Lived with Disability)	Iceland	Male	-1.57 (95% CI: -1.67 - -1.47)	-1.57
YLDs (Years Lived with Disability)	Ireland	Male	-0.45 (95% CI: -0.65 - -0.25)	-0.45
YLDs (Years Lived with Disability)	Israel	Male	-1.17 (95% CI: -1.29 - -1.06)	-1.17
YLDs (Years Lived with Disability)	Italy	Male	-2.11 (95% CI: -2.36 - -1.87)	-2.11
YLDs (Years Lived with Disability)	Luxembourg	Male	-1.25 (95% CI: -1.33 - -1.17)	-1.25
YLDs (Years Lived with Disability)	Malta	Male	0.08 (95% CI: -0.04 - 0.20)	0.08
YLDs (Years Lived with Disability)	Netherlands	Male	-0.55 (95% CI: -0.64 - -0.47)	-0.55
YLDs (Years Lived with Disability)	Norway	Male	-2.24 (95% CI: -2.32 - -2.15)	-2.24
YLDs (Years Lived with Disability)	Portugal	Male	-1.86 (95% CI: -1.96 - -1.76)	-1.86
YLDs (Years Lived with Disability)	Spain	Male	-0.27 (95% CI: -0.37 - -0.17)	-0.27
YLDs (Years Lived with Disability)	Sweden	Male	-0.89 (95% CI: -1.06 - -0.73)	-0.89
YLDs (Years Lived with Disability)	Switzerland	Male	-1.99 (95% CI: -2.09 - -1.89)	-1.99
YLDs (Years Lived with Disability)	United Kingdom	Male	-0.84 (95% CI: -0.92 - -0.75)	-0.84
YLDs (Years Lived with Disability)	Argentina	Male	1.57 (95% CI: 1.40 - 1.74)	1.57
YLDs (Years Lived with Disability)	Chile	Male	-0.17 (95% CI: -0.34 - -0.01)	-0.17
YLDs (Years Lived with Disability)	Uruguay	Male	0.96 (95% CI: 0.83 - 1.08)	0.96
YLDs (Years Lived with Disability)	Canada	Male	-0.94 (95% CI: -1.00 - -0.88)	-0.94
YLDs (Years Lived with Disability)	United States of America	Male	-0.32 (95% CI: -0.42 - -0.22)	-0.32
YLDs (Years Lived with Disability)	Antigua and Barbuda	Male	0.01 (95% CI: -0.30 - 0.32)	0.01
YLDs (Years Lived with Disability)	Bahamas	Male	-0.01 (95% CI: -0.26 - 0.23)	-0.01
YLDs (Years Lived with Disability)	Barbados	Male	-0.87 (95% CI: -1.00 - -0.74)	-0.87
YLDs (Years Lived with Disability)	Belize	Male	0.01 (95% CI: -0.16 - 0.17)	0.01
YLDs (Years Lived with Disability)	Cuba	Male	-1.63 (95% CI: -1.79 - -1.47)	-1.63
YLDs (Years Lived with Disability)	Dominica	Male	-0.06 (95% CI: -0.23 - 0.10)	-0.06
YLDs (Years Lived with Disability)	Dominican Republic	Male	-0.06 (95% CI: -0.16 - 0.05)	-0.06
YLDs (Years Lived with Disability)	Grenada	Male	-0.06 (95% CI: -0.25 - 0.13)	-0.06
YLDs (Years Lived with Disability)	Guyana	Male	-0.16 (95% CI: -0.40 - 0.07)	-0.16
YLDs (Years Lived with Disability)	Haiti	Male	-0.53 (95% CI: -0.63 - -0.43)	-0.53
YLDs (Years Lived with Disability)	Jamaica	Male	0.20 (95% CI: -0.08 - 0.47)	0.2
YLDs (Years Lived with Disability)	Saint Lucia	Male	-0.19 (95% CI: -0.41 - 0.02)	-0.19
YLDs (Years Lived with Disability)	Saint Vincent and the Grenadines	Male	-0.18 (95% CI: -0.27 - -0.09)	-0.18
YLDs (Years Lived with Disability)	Suriname	Male	-0.54 (95% CI: -0.66 - -0.41)	-0.54
YLDs (Years Lived with Disability)	Trinidad and Tobago	Male	-1.58 (95% CI: -1.68 - -1.49)	-1.58
YLDs (Years Lived with Disability)	Bolivia (Plurinational State of)	Male	-0.52 (95% CI: -0.59 - -0.44)	-0.52
YLDs (Years Lived with Disability)	Ecuador	Male	1.09 (95% CI: 0.87 - 1.32)	1.09
YLDs (Years Lived with Disability)	Peru	Male	-0.54 (95% CI: -0.61 - -0.47)	-0.54
YLDs (Years Lived with Disability)	Colombia	Male	-0.35 (95% CI: -0.43 - -0.27)	-0.35
YLDs (Years Lived with Disability)	Costa Rica	Male	0.31 (95% CI: 0.08 - 0.53)	0.31
YLDs (Years Lived with Disability)	El Salvador	Male	-1.54 (95% CI: -1.63 - -1.45)	-1.54
YLDs (Years Lived with Disability)	Guatemala	Male	-0.40 (95% CI: -0.51 - -0.29)	-0.4
YLDs (Years Lived with Disability)	Honduras	Male	-0.32 (95% CI: -0.60 - -0.04)	-0.32
YLDs (Years Lived with Disability)	Mexico	Male	0.24 (95% CI: 0.19 - 0.28)	0.24
YLDs (Years Lived with Disability)	Nicaragua	Male	-0.07 (95% CI: -0.14 - 0.00)	-0.07
YLDs (Years Lived with Disability)	Panama	Male	-0.77 (95% CI: -0.94 - -0.61)	-0.77
YLDs (Years Lived with Disability)	Venezuela (Bolivarian Republic of)	Male	-0.63 (95% CI: -0.75 - -0.51)	-0.63
YLDs (Years Lived with Disability)	Brazil	Male	-0.78 (95% CI: -0.88 - -0.69)	-0.78
YLDs (Years Lived with Disability)	Paraguay	Male	0.59 (95% CI: 0.49 - 0.69)	0.59
YLDs (Years Lived with Disability)	Algeria	Male	-1.67 (95% CI: -1.77 - -1.56)	-1.67
YLDs (Years Lived with Disability)	Bahrain	Male	-0.09 (95% CI: -0.38 - 0.20)	-0.09
YLDs (Years Lived with Disability)	Egypt	Male	-0.49 (95% CI: -0.58 - -0.39)	-0.49
YLDs (Years Lived with Disability)	Iran (Islamic Republic of)	Male	-1.84 (95% CI: -1.95 - -1.74)	-1.84
YLDs (Years Lived with Disability)	Iraq	Male	-0.45 (95% CI: -0.54 - -0.36)	-0.45
YLDs (Years Lived with Disability)	Jordan	Male	-1.01 (95% CI: -1.17 - -0.85)	-1.01
YLDs (Years Lived with Disability)	Kuwait	Male	-0.27 (95% CI: -0.40 - -0.14)	-0.27
YLDs (Years Lived with Disability)	Lebanon	Male	-0.50 (95% CI: -0.61 - -0.40)	-0.5
YLDs (Years Lived with Disability)	Libya	Male	-0.25 (95% CI: -0.41 - -0.09)	-0.25
YLDs (Years Lived with Disability)	Morocco	Male	-0.91 (95% CI: -0.97 - -0.86)	-0.91
YLDs (Years Lived with Disability)	Palestine	Male	-0.76 (95% CI: -0.86 - -0.66)	-0.76
YLDs (Years Lived with Disability)	Oman	Male	-0.74 (95% CI: -0.85 - -0.62)	-0.74
YLDs (Years Lived with Disability)	Qatar	Male	-1.18 (95% CI: -1.39 - -0.97)	-1.18
YLDs (Years Lived with Disability)	Saudi Arabia	Male	-0.09 (95% CI: -0.16 - -0.01)	-0.09
YLDs (Years Lived with Disability)	Syrian Arab Republic	Male	-0.26 (95% CI: -0.38 - -0.15)	-0.26
YLDs (Years Lived with Disability)	Tunisia	Male	-0.76 (95% CI: -0.85 - -0.66)	-0.76
YLDs (Years Lived with Disability)	Turkey	Male	-2.20 (95% CI: -2.32 - -2.09)	-2.2
YLDs (Years Lived with Disability)	United Arab Emirates	Male	-0.85 (95% CI: -1.13 - -0.57)	-0.85
YLDs (Years Lived with Disability)	Yemen	Male	0.12 (95% CI: 0.01 - 0.22)	0.12
YLDs (Years Lived with Disability)	Afghanistan	Male	-0.84 (95% CI: -1.00 - -0.69)	-0.84
YLDs (Years Lived with Disability)	Bangladesh	Male	-2.20 (95% CI: -2.35 - -2.06)	-2.2
YLDs (Years Lived with Disability)	Bhutan	Male	-0.36 (95% CI: -0.58 - -0.14)	-0.36
YLDs (Years Lived with Disability)	India	Male	-1.48 (95% CI: -1.52 - -1.43)	-1.48
YLDs (Years Lived with Disability)	Nepal	Male	-0.98 (95% CI: -1.07 - -0.90)	-0.98
YLDs (Years Lived with Disability)	Pakistan	Male	0.26 (95% CI: 0.17 - 0.35)	0.26
YLDs (Years Lived with Disability)	Angola	Male	-1.43 (95% CI: -1.57 - -1.29)	-1.43
YLDs (Years Lived with Disability)	Central African Republic	Male	-0.51 (95% CI: -0.63 - -0.39)	-0.51
YLDs (Years Lived with Disability)	Congo	Male	-1.44 (95% CI: -1.55 - -1.33)	-1.44
YLDs (Years Lived with Disability)	Democratic Republic of the Congo	Male	-0.66 (95% CI: -0.72 - -0.61)	-0.66
YLDs (Years Lived with Disability)	Equatorial Guinea	Male	-2.30 (95% CI: -2.39 - -2.21)	-2.3
YLDs (Years Lived with Disability)	Gabon	Male	-1.16 (95% CI: -1.22 - -1.11)	-1.16
YLDs (Years Lived with Disability)	Burundi	Male	-1.27 (95% CI: -1.36 - -1.17)	-1.27
YLDs (Years Lived with Disability)	Comoros	Male	-0.78 (95% CI: -1.00 - -0.56)	-0.78
YLDs (Years Lived with Disability)	Djibouti	Male	-0.54 (95% CI: -0.65 - -0.43)	-0.54
YLDs (Years Lived with Disability)	Eritrea	Male	-0.50 (95% CI: -0.64 - -0.37)	-0.5
YLDs (Years Lived with Disability)	Ethiopia	Male	-2.39 (95% CI: -2.48 - -2.29)	-2.39
YLDs (Years Lived with Disability)	Kenya	Male	0.01 (95% CI: -0.03 - 0.06)	0.01
YLDs (Years Lived with Disability)	Madagascar	Male	-1.42 (95% CI: -1.51 - -1.33)	-1.42
YLDs (Years Lived with Disability)	Malawi	Male	-0.95 (95% CI: -1.13 - -0.78)	-0.95
YLDs (Years Lived with Disability)	Mauritius	Male	0.19 (95% CI: 0.08 - 0.31)	0.19
YLDs (Years Lived with Disability)	Mozambique	Male	-0.01 (95% CI: -0.20 - 0.18)	-0.01
YLDs (Years Lived with Disability)	Rwanda	Male	-2.08 (95% CI: -2.43 - -1.73)	-2.08
YLDs (Years Lived with Disability)	Seychelles	Male	-0.33 (95% CI: -0.45 - -0.20)	-0.33
YLDs (Years Lived with Disability)	Somalia	Male	0.37 (95% CI: 0.22 - 0.52)	0.37
YLDs (Years Lived with Disability)	United Republic of Tanzania	Male	-1.30 (95% CI: -1.38 - -1.23)	-1.3
YLDs (Years Lived with Disability)	Uganda	Male	-0.52 (95% CI: -0.65 - -0.39)	-0.52
YLDs (Years Lived with Disability)	Zambia	Male	-0.62 (95% CI: -0.78 - -0.46)	-0.62
YLDs (Years Lived with Disability)	Botswana	Male	-0.17 (95% CI: -0.25 - -0.09)	-0.17
YLDs (Years Lived with Disability)	Lesotho	Male	1.10 (95% CI: 0.99 - 1.22)	1.1
YLDs (Years Lived with Disability)	Namibia	Male	0.40 (95% CI: 0.30 - 0.50)	0.4
YLDs (Years Lived with Disability)	South Africa	Male	-0.22 (95% CI: -0.31 - -0.13)	-0.22
YLDs (Years Lived with Disability)	Eswatini	Male	0.40 (95% CI: 0.32 - 0.48)	0.4
YLDs (Years Lived with Disability)	Zimbabwe	Male	0.62 (95% CI: 0.52 - 0.72)	0.62
YLDs (Years Lived with Disability)	Benin	Male	-0.53 (95% CI: -0.66 - -0.40)	-0.53
YLDs (Years Lived with Disability)	Burkina Faso	Male	-0.20 (95% CI: -0.29 - -0.11)	-0.2
YLDs (Years Lived with Disability)	Cameroon	Male	-0.01 (95% CI: -0.13 - 0.11)	-0.01
YLDs (Years Lived with Disability)	Cabo Verde	Male	-0.70 (95% CI: -0.79 - -0.61)	-0.7
YLDs (Years Lived with Disability)	Chad	Male	0.12 (95% CI: -0.05 - 0.29)	0.12
YLDs (Years Lived with Disability)	Côte d’Ivoire	Male	-1.19 (95% CI: -1.37 - -1.01)	-1.19
YLDs (Years Lived with Disability)	Gambia	Male	0.10 (95% CI: 0.04 - 0.17)	0.1
YLDs (Years Lived with Disability)	Ghana	Male	0.25 (95% CI: 0.15 - 0.35)	0.25
YLDs (Years Lived with Disability)	Guinea	Male	0.23 (95% CI: 0.02 - 0.45)	0.23
YLDs (Years Lived with Disability)	Guinea-Bissau	Male	-0.69 (95% CI: -0.84 - -0.54)	-0.69
YLDs (Years Lived with Disability)	Liberia	Male	-0.70 (95% CI: -0.83 - -0.58)	-0.7
YLDs (Years Lived with Disability)	Mali	Male	-0.24 (95% CI: -0.31 - -0.16)	-0.24
YLDs (Years Lived with Disability)	Mauritania	Male	-0.98 (95% CI: -1.06 - -0.91)	-0.98
YLDs (Years Lived with Disability)	Niger	Male	-0.61 (95% CI: -0.73 - -0.50)	-0.61
YLDs (Years Lived with Disability)	Nigeria	Male	-0.68 (95% CI: -0.73 - -0.62)	-0.68
YLDs (Years Lived with Disability)	Sao Tome and Principe	Male	0.58 (95% CI: 0.43 - 0.73)	0.58
YLDs (Years Lived with Disability)	Senegal	Male	-0.66 (95% CI: -0.72 - -0.60)	-0.66
YLDs (Years Lived with Disability)	Sierra Leone	Male	-0.07 (95% CI: -0.17 - 0.03)	-0.07
YLDs (Years Lived with Disability)	Togo	Male	-0.32 (95% CI: -0.41 - -0.24)	-0.32
YLDs (Years Lived with Disability)	American Samoa	Male	-0.16 (95% CI: -0.27 - -0.04)	-0.16
YLDs (Years Lived with Disability)	Bermuda	Male	-0.48 (95% CI: -0.58 - -0.38)	-0.48
YLDs (Years Lived with Disability)	Cook Islands	Male	-2.22 (95% CI: -2.37 - -2.08)	-2.22
YLDs (Years Lived with Disability)	Greenland	Male	-1.15 (95% CI: -1.35 - -0.95)	-1.15
YLDs (Years Lived with Disability)	Guam	Male	-1.19 (95% CI: -1.27 - -1.10)	-1.19
YLDs (Years Lived with Disability)	Monaco	Male	-0.14 (95% CI: -0.23 - -0.05)	-0.14
YLDs (Years Lived with Disability)	Nauru	Male	-0.71 (95% CI: -0.94 - -0.49)	-0.71
YLDs (Years Lived with Disability)	Niue	Male	-0.56 (95% CI: -0.70 - -0.43)	-0.56
YLDs (Years Lived with Disability)	Northern Mariana Islands	Male	0.61 (95% CI: -0.28 - 1.50)	0.61
YLDs (Years Lived with Disability)	Palau	Male	-0.91 (95% CI: -1.00 - -0.83)	-0.91
YLDs (Years Lived with Disability)	Puerto Rico	Male	-1.64 (95% CI: -1.77 - -1.51)	-1.64
YLDs (Years Lived with Disability)	Saint Kitts and Nevis	Male	0.51 (95% CI: 0.41 - 0.61)	0.51
YLDs (Years Lived with Disability)	San Marino	Male	-0.59 (95% CI: -0.70 - -0.48)	-0.59
YLDs (Years Lived with Disability)	Tokelau	Male	-1.14 (95% CI: -1.58 - -0.70)	-1.14
YLDs (Years Lived with Disability)	Tuvalu	Male	-1.53 (95% CI: -1.63 - -1.43)	-1.53
YLDs (Years Lived with Disability)	United States Virgin Islands	Male	-2.00 (95% CI: -2.10 - -1.90)	-2
YLDs (Years Lived with Disability)	South Sudan	Male	-0.55 (95% CI: -0.63 - -0.47)	-0.55
YLDs (Years Lived with Disability)	Sudan	Male	-0.49 (95% CI: -0.58 - -0.41)	-0.49
DALYs (Disability-Adjusted Life Years)	China	Both	-5.23 (95% CI: -5.50 - -4.95)	-5.23
DALYs (Disability-Adjusted Life Years)	Democratic People's Republic of Korea	Both	-1.66 (95% CI: -1.73 - -1.59)	-1.66
DALYs (Disability-Adjusted Life Years)	Taiwan (Province of China)	Both	-0.05 (95% CI: -0.55 - 0.46)	-0.05
DALYs (Disability-Adjusted Life Years)	Cambodia	Both	-1.41 (95% CI: -1.55 - -1.27)	-1.41
DALYs (Disability-Adjusted Life Years)	Indonesia	Both	-0.32 (95% CI: -0.48 - -0.16)	-0.32
DALYs (Disability-Adjusted Life Years)	Lao People's Democratic Republic	Both	-2.04 (95% CI: -2.16 - -1.93)	-2.04
DALYs (Disability-Adjusted Life Years)	Malaysia	Both	-1.59 (95% CI: -2.71 - -0.46)	-1.59
DALYs (Disability-Adjusted Life Years)	Maldives	Both	-1.96 (95% CI: -2.70 - -1.22)	-1.96
DALYs (Disability-Adjusted Life Years)	Myanmar	Both	-1.77 (95% CI: -1.96 - -1.57)	-1.77
DALYs (Disability-Adjusted Life Years)	Philippines	Both	-0.56 (95% CI: -0.86 - -0.27)	-0.56
DALYs (Disability-Adjusted Life Years)	Sri Lanka	Both	-4.00 (95% CI: -5.53 - -2.47)	-4
DALYs (Disability-Adjusted Life Years)	Thailand	Both	-2.22 (95% CI: -2.64 - -1.79)	-2.22
DALYs (Disability-Adjusted Life Years)	Timor-Leste	Both	-1.02 (95% CI: -2.68 - 0.64)	-1.02
DALYs (Disability-Adjusted Life Years)	Viet Nam	Both	-0.92 (95% CI: -1.01 - -0.84)	-0.92
DALYs (Disability-Adjusted Life Years)	Fiji	Both	-0.73 (95% CI: -1.07 - -0.39)	-0.73
DALYs (Disability-Adjusted Life Years)	Kiribati	Both	-0.61 (95% CI: -0.68 - -0.54)	-0.61
DALYs (Disability-Adjusted Life Years)	Marshall Islands	Both	0.57 (95% CI: 0.38 - 0.75)	0.57
DALYs (Disability-Adjusted Life Years)	Micronesia (Federated States of)	Both	-0.84 (95% CI: -0.87 - -0.80)	-0.84
DALYs (Disability-Adjusted Life Years)	Papua New Guinea	Both	0.45 (95% CI: 0.15 - 0.74)	0.45
DALYs (Disability-Adjusted Life Years)	Samoa	Both	-1.05 (95% CI: -1.15 - -0.95)	-1.05
DALYs (Disability-Adjusted Life Years)	Solomon Islands	Both	-0.38 (95% CI: -0.62 - -0.13)	-0.38
DALYs (Disability-Adjusted Life Years)	Tonga	Both	0.08 (95% CI: -0.41 - 0.57)	0.08
DALYs (Disability-Adjusted Life Years)	Vanuatu	Both	-0.43 (95% CI: -0.60 - -0.26)	-0.43
DALYs (Disability-Adjusted Life Years)	Armenia	Both	-0.01 (95% CI: -1.90 - 1.88)	-0.01
DALYs (Disability-Adjusted Life Years)	Azerbaijan	Both	-0.75 (95% CI: -1.59 - 0.09)	-0.75
DALYs (Disability-Adjusted Life Years)	Georgia	Both	0.52 (95% CI: -0.85 - 1.89)	0.52
DALYs (Disability-Adjusted Life Years)	Kazakhstan	Both	-1.76 (95% CI: -2.30 - -1.22)	-1.76
DALYs (Disability-Adjusted Life Years)	Kyrgyzstan	Both	-1.56 (95% CI: -2.39 - -0.74)	-1.56
DALYs (Disability-Adjusted Life Years)	Mongolia	Both	-1.09 (95% CI: -2.43 - 0.26)	-1.09
DALYs (Disability-Adjusted Life Years)	Tajikistan	Both	-1.27 (95% CI: -1.82 - -0.73)	-1.27
DALYs (Disability-Adjusted Life Years)	Turkmenistan	Both	-0.34 (95% CI: -1.42 - 0.75)	-0.34
DALYs (Disability-Adjusted Life Years)	Uzbekistan	Both	1.14 (95% CI: 0.23 - 2.05)	1.14
DALYs (Disability-Adjusted Life Years)	Albania	Both	-3.11 (95% CI: -4.08 - -2.13)	-3.11
DALYs (Disability-Adjusted Life Years)	Bosnia and Herzegovina	Both	-3.32 (95% CI: -4.24 - -2.41)	-3.32
DALYs (Disability-Adjusted Life Years)	Bulgaria	Both	-3.39 (95% CI: -4.19 - -2.60)	-3.39
DALYs (Disability-Adjusted Life Years)	Croatia	Both	-2.10 (95% CI: -2.86 - -1.34)	-2.1
DALYs (Disability-Adjusted Life Years)	Czechia	Both	-2.53 (95% CI: -3.39 - -1.68)	-2.53
DALYs (Disability-Adjusted Life Years)	Hungary	Both	-2.92 (95% CI: -3.54 - -2.30)	-2.92
DALYs (Disability-Adjusted Life Years)	North Macedonia	Both	-1.20 (95% CI: -1.72 - -0.68)	-1.2
DALYs (Disability-Adjusted Life Years)	Montenegro	Both	1.37 (95% CI: -0.48 - 3.22)	1.37
DALYs (Disability-Adjusted Life Years)	Poland	Both	-1.10 (95% CI: -1.67 - -0.53)	-1.1
DALYs (Disability-Adjusted Life Years)	Romania	Both	-0.72 (95% CI: -0.99 - -0.45)	-0.72
DALYs (Disability-Adjusted Life Years)	Serbia	Both	-4.63 (95% CI: -5.30 - -3.97)	-4.63
DALYs (Disability-Adjusted Life Years)	Slovakia	Both	-1.54 (95% CI: -1.98 - -1.10)	-1.54
DALYs (Disability-Adjusted Life Years)	Slovenia	Both	-3.19 (95% CI: -3.97 - -2.41)	-3.19
DALYs (Disability-Adjusted Life Years)	Belarus	Both	-1.36 (95% CI: -2.05 - -0.66)	-1.36
DALYs (Disability-Adjusted Life Years)	Estonia	Both	-3.23 (95% CI: -3.94 - -2.53)	-3.23
DALYs (Disability-Adjusted Life Years)	Latvia	Both	-4.82 (95% CI: -5.50 - -4.13)	-4.82
DALYs (Disability-Adjusted Life Years)	Lithuania	Both	-2.22 (95% CI: -2.97 - -1.47)	-2.22
DALYs (Disability-Adjusted Life Years)	Republic of Moldova	Both	-1.80 (95% CI: -2.45 - -1.16)	-1.8
DALYs (Disability-Adjusted Life Years)	Russian Federation	Both	-1.93 (95% CI: -2.49 - -1.36)	-1.93
DALYs (Disability-Adjusted Life Years)	Ukraine	Both	0.12 (95% CI: -0.39 - 0.64)	0.12
DALYs (Disability-Adjusted Life Years)	Brunei Darussalam	Both	-2.97 (95% CI: -4.09 - -1.85)	-2.97
DALYs (Disability-Adjusted Life Years)	Japan	Both	2.41 (95% CI: 1.33 - 3.49)	2.41
DALYs (Disability-Adjusted Life Years)	Republic of Korea	Both	-1.11 (95% CI: -1.77 - -0.45)	-1.11
DALYs (Disability-Adjusted Life Years)	Singapore	Both	-0.05 (95% CI: -1.12 - 1.02)	-0.05
DALYs (Disability-Adjusted Life Years)	Australia	Both	-0.39 (95% CI: -1.25 - 0.46)	-0.39
DALYs (Disability-Adjusted Life Years)	New Zealand	Both	-0.83 (95% CI: -1.59 - -0.08)	-0.83
DALYs (Disability-Adjusted Life Years)	Andorra	Both	-2.68 (95% CI: -3.13 - -2.24)	-2.68
DALYs (Disability-Adjusted Life Years)	Austria	Both	-2.09 (95% CI: -2.80 - -1.38)	-2.09
DALYs (Disability-Adjusted Life Years)	Belgium	Both	-1.24 (95% CI: -2.12 - -0.36)	-1.24
DALYs (Disability-Adjusted Life Years)	Cyprus	Both	-4.59 (95% CI: -5.39 - -3.80)	-4.59
DALYs (Disability-Adjusted Life Years)	Denmark	Both	-1.82 (95% CI: -2.84 - -0.81)	-1.82
DALYs (Disability-Adjusted Life Years)	Finland	Both	-1.23 (95% CI: -2.29 - -0.18)	-1.23
DALYs (Disability-Adjusted Life Years)	France	Both	-2.65 (95% CI: -2.97 - -2.33)	-2.65
DALYs (Disability-Adjusted Life Years)	Germany	Both	-1.33 (95% CI: -1.89 - -0.76)	-1.33
DALYs (Disability-Adjusted Life Years)	Greece	Both	-0.82 (95% CI: -1.43 - -0.21)	-0.82
DALYs (Disability-Adjusted Life Years)	Iceland	Both	-1.75 (95% CI: -2.47 - -1.02)	-1.75
DALYs (Disability-Adjusted Life Years)	Ireland	Both	-1.68 (95% CI: -2.73 - -0.63)	-1.68
DALYs (Disability-Adjusted Life Years)	Israel	Both	-3.05 (95% CI: -4.03 - -2.07)	-3.05
DALYs (Disability-Adjusted Life Years)	Italy	Both	-1.53 (95% CI: -2.22 - -0.83)	-1.53
DALYs (Disability-Adjusted Life Years)	Luxembourg	Both	-3.83 (95% CI: -4.52 - -3.15)	-3.83
DALYs (Disability-Adjusted Life Years)	Malta	Both	2.54 (95% CI: -0.06 - 5.14)	2.54
DALYs (Disability-Adjusted Life Years)	Netherlands	Both	-0.57 (95% CI: -1.70 - 0.56)	-0.57
DALYs (Disability-Adjusted Life Years)	Norway	Both	-1.98 (95% CI: -3.08 - -0.88)	-1.98
DALYs (Disability-Adjusted Life Years)	Portugal	Both	-3.70 (95% CI: -4.52 - -2.88)	-3.7
DALYs (Disability-Adjusted Life Years)	Spain	Both	-1.78 (95% CI: -2.68 - -0.89)	-1.78
DALYs (Disability-Adjusted Life Years)	Sweden	Both	-1.11 (95% CI: -2.06 - -0.16)	-1.11
DALYs (Disability-Adjusted Life Years)	Switzerland	Both	-2.66 (95% CI: -3.48 - -1.84)	-2.66
DALYs (Disability-Adjusted Life Years)	United Kingdom	Both	-1.16 (95% CI: -1.93 - -0.40)	-1.16
DALYs (Disability-Adjusted Life Years)	Argentina	Both	2.30 (95% CI: 1.89 - 2.71)	2.3
DALYs (Disability-Adjusted Life Years)	Chile	Both	-2.37 (95% CI: -2.97 - -1.76)	-2.37
DALYs (Disability-Adjusted Life Years)	Uruguay	Both	0.68 (95% CI: -0.33 - 1.69)	0.68
DALYs (Disability-Adjusted Life Years)	Canada	Both	-0.76 (95% CI: -1.14 - -0.38)	-0.76
DALYs (Disability-Adjusted Life Years)	United States of America	Both	0.21 (95% CI: -0.10 - 0.53)	0.21
DALYs (Disability-Adjusted Life Years)	Antigua and Barbuda	Both	-1.15 (95% CI: -2.05 - -0.26)	-1.15
DALYs (Disability-Adjusted Life Years)	Bahamas	Both	-0.54 (95% CI: -1.74 - 0.66)	-0.54
DALYs (Disability-Adjusted Life Years)	Barbados	Both	-0.91 (95% CI: -2.24 - 0.42)	-0.91
DALYs (Disability-Adjusted Life Years)	Belize	Both	-0.51 (95% CI: -1.22 - 0.21)	-0.51
DALYs (Disability-Adjusted Life Years)	Cuba	Both	-3.96 (95% CI: -4.36 - -3.56)	-3.96
DALYs (Disability-Adjusted Life Years)	Dominica	Both	-0.09 (95% CI: -0.20 - 0.01)	-0.09
DALYs (Disability-Adjusted Life Years)	Dominican Republic	Both	-0.21 (95% CI: -0.62 - 0.20)	-0.21
DALYs (Disability-Adjusted Life Years)	Grenada	Both	-1.23 (95% CI: -1.95 - -0.52)	-1.23
DALYs (Disability-Adjusted Life Years)	Guyana	Both	-0.28 (95% CI: -1.22 - 0.66)	-0.28
DALYs (Disability-Adjusted Life Years)	Haiti	Both	-0.43 (95% CI: -1.21 - 0.35)	-0.43
DALYs (Disability-Adjusted Life Years)	Jamaica	Both	0.10 (95% CI: -1.15 - 1.34)	0.1
DALYs (Disability-Adjusted Life Years)	Saint Lucia	Both	-0.69 (95% CI: -1.50 - 0.12)	-0.69
DALYs (Disability-Adjusted Life Years)	Saint Vincent and the Grenadines	Both	-0.66 (95% CI: -1.58 - 0.25)	-0.66
DALYs (Disability-Adjusted Life Years)	Suriname	Both	-0.64 (95% CI: -1.32 - 0.04)	-0.64
DALYs (Disability-Adjusted Life Years)	Trinidad and Tobago	Both	-1.72 (95% CI: -2.37 - -1.07)	-1.72
DALYs (Disability-Adjusted Life Years)	Bolivia (Plurinational State of)	Both	-0.76 (95% CI: -0.83 - -0.69)	-0.76
DALYs (Disability-Adjusted Life Years)	Ecuador	Both	1.03 (95% CI: 0.02 - 2.05)	1.03
DALYs (Disability-Adjusted Life Years)	Peru	Both	-0.41 (95% CI: -1.47 - 0.65)	-0.41
DALYs (Disability-Adjusted Life Years)	Colombia	Both	2.23 (95% CI: 1.66 - 2.80)	2.23
DALYs (Disability-Adjusted Life Years)	Costa Rica	Both	2.08 (95% CI: 0.84 - 3.32)	2.08
DALYs (Disability-Adjusted Life Years)	El Salvador	Both	-1.88 (95% CI: -3.16 - -0.60)	-1.88
DALYs (Disability-Adjusted Life Years)	Guatemala	Both	2.14 (95% CI: 1.09 - 3.19)	2.14
DALYs (Disability-Adjusted Life Years)	Honduras	Both	-1.70 (95% CI: -1.81 - -1.59)	-1.7
DALYs (Disability-Adjusted Life Years)	Mexico	Both	2.84 (95% CI: 2.37 - 3.31)	2.84
DALYs (Disability-Adjusted Life Years)	Nicaragua	Both	-0.31 (95% CI: -0.78 - 0.15)	-0.31
DALYs (Disability-Adjusted Life Years)	Panama	Both	0.49 (95% CI: -0.04 - 1.01)	0.49
DALYs (Disability-Adjusted Life Years)	Venezuela (Bolivarian Republic of)	Both	1.44 (95% CI: 0.87 - 2.02)	1.44
DALYs (Disability-Adjusted Life Years)	Brazil	Both	1.61 (95% CI: 1.10 - 2.13)	1.61
DALYs (Disability-Adjusted Life Years)	Paraguay	Both	1.94 (95% CI: 1.62 - 2.26)	1.94
DALYs (Disability-Adjusted Life Years)	Algeria	Both	-2.54 (95% CI: -2.75 - -2.34)	-2.54
DALYs (Disability-Adjusted Life Years)	Bahrain	Both	-2.56 (95% CI: -3.65 - -1.46)	-2.56
DALYs (Disability-Adjusted Life Years)	Egypt	Both	-0.83 (95% CI: -1.19 - -0.46)	-0.83
DALYs (Disability-Adjusted Life Years)	Iran (Islamic Republic of)	Both	-2.20 (95% CI: -2.37 - -2.04)	-2.2
DALYs (Disability-Adjusted Life Years)	Iraq	Both	-1.26 (95% CI: -1.38 - -1.14)	-1.26
DALYs (Disability-Adjusted Life Years)	Jordan	Both	-3.78 (95% CI: -4.14 - -3.42)	-3.78
DALYs (Disability-Adjusted Life Years)	Kuwait	Both	1.57 (95% CI: -0.23 - 3.36)	1.57
DALYs (Disability-Adjusted Life Years)	Lebanon	Both	-2.35 (95% CI: -2.57 - -2.12)	-2.35
DALYs (Disability-Adjusted Life Years)	Libya	Both	0.40 (95% CI: -0.10 - 0.89)	0.4
DALYs (Disability-Adjusted Life Years)	Morocco	Both	-1.73 (95% CI: -1.83 - -1.63)	-1.73
DALYs (Disability-Adjusted Life Years)	Palestine	Both	-0.83 (95% CI: -1.48 - -0.18)	-0.83
DALYs (Disability-Adjusted Life Years)	Oman	Both	-2.38 (95% CI: -3.10 - -1.65)	-2.38
DALYs (Disability-Adjusted Life Years)	Qatar	Both	-3.15 (95% CI: -3.80 - -2.50)	-3.15
DALYs (Disability-Adjusted Life Years)	Saudi Arabia	Both	-2.46 (95% CI: -2.68 - -2.25)	-2.46
DALYs (Disability-Adjusted Life Years)	Syrian Arab Republic	Both	-1.70 (95% CI: -2.16 - -1.24)	-1.7
DALYs (Disability-Adjusted Life Years)	Tunisia	Both	-1.94 (95% CI: -2.07 - -1.81)	-1.94
DALYs (Disability-Adjusted Life Years)	Turkey	Both	-0.59 (95% CI: -1.17 - -0.01)	-0.59
DALYs (Disability-Adjusted Life Years)	United Arab Emirates	Both	-2.38 (95% CI: -3.99 - -0.77)	-2.38
DALYs (Disability-Adjusted Life Years)	Yemen	Both	-0.85 (95% CI: -1.45 - -0.24)	-0.85
DALYs (Disability-Adjusted Life Years)	Afghanistan	Both	-1.15 (95% CI: -1.46 - -0.84)	-1.15
DALYs (Disability-Adjusted Life Years)	Bangladesh	Both	-2.94 (95% CI: -3.22 - -2.66)	-2.94
DALYs (Disability-Adjusted Life Years)	Bhutan	Both	-1.40 (95% CI: -1.64 - -1.16)	-1.4
DALYs (Disability-Adjusted Life Years)	India	Both	-2.15 (95% CI: -2.64 - -1.67)	-2.15
DALYs (Disability-Adjusted Life Years)	Nepal	Both	-1.06 (95% CI: -1.15 - -0.96)	-1.06
DALYs (Disability-Adjusted Life Years)	Pakistan	Both	-0.06 (95% CI: -0.22 - 0.09)	-0.06
DALYs (Disability-Adjusted Life Years)	Angola	Both	-1.90 (95% CI: -2.39 - -1.41)	-1.9
DALYs (Disability-Adjusted Life Years)	Central African Republic	Both	-0.45 (95% CI: -0.78 - -0.11)	-0.45
DALYs (Disability-Adjusted Life Years)	Congo	Both	-0.75 (95% CI: -1.16 - -0.35)	-0.75
DALYs (Disability-Adjusted Life Years)	Democratic Republic of the Congo	Both	-0.52 (95% CI: -0.82 - -0.23)	-0.52
DALYs (Disability-Adjusted Life Years)	Equatorial Guinea	Both	-1.81 (95% CI: -2.13 - -1.48)	-1.81
DALYs (Disability-Adjusted Life Years)	Gabon	Both	-0.60 (95% CI: -0.81 - -0.39)	-0.6
DALYs (Disability-Adjusted Life Years)	Burundi	Both	-2.11 (95% CI: -2.23 - -1.98)	-2.11
DALYs (Disability-Adjusted Life Years)	Comoros	Both	0.82 (95% CI: -2.54 - 4.19)	0.82
DALYs (Disability-Adjusted Life Years)	Djibouti	Both	-0.32 (95% CI: -0.88 - 0.25)	-0.32
DALYs (Disability-Adjusted Life Years)	Eritrea	Both	-0.79 (95% CI: -0.92 - -0.67)	-0.79
DALYs (Disability-Adjusted Life Years)	Ethiopia	Both	-2.61 (95% CI: -2.70 - -2.52)	-2.61
DALYs (Disability-Adjusted Life Years)	Kenya	Both	-0.18 (95% CI: -0.34 - -0.02)	-0.18
DALYs (Disability-Adjusted Life Years)	Madagascar	Both	-0.73 (95% CI: -0.86 - -0.61)	-0.73
DALYs (Disability-Adjusted Life Years)	Malawi	Both	-0.82 (95% CI: -1.00 - -0.64)	-0.82
DALYs (Disability-Adjusted Life Years)	Mauritius	Both	-2.25 (95% CI: -3.09 - -1.41)	-2.25
DALYs (Disability-Adjusted Life Years)	Mozambique	Both	0.09 (95% CI: -0.08 - 0.26)	0.09
DALYs (Disability-Adjusted Life Years)	Rwanda	Both	-2.99 (95% CI: -3.36 - -2.61)	-2.99
DALYs (Disability-Adjusted Life Years)	Seychelles	Both	-5.11 (95% CI: -7.59 - -2.62)	-5.11
DALYs (Disability-Adjusted Life Years)	Somalia	Both	0.14 (95% CI: -0.09 - 0.36)	0.14
DALYs (Disability-Adjusted Life Years)	United Republic of Tanzania	Both	-1.27 (95% CI: -1.39 - -1.15)	-1.27
DALYs (Disability-Adjusted Life Years)	Uganda	Both	0.09 (95% CI: -0.27 - 0.46)	0.09
DALYs (Disability-Adjusted Life Years)	Zambia	Both	-0.89 (95% CI: -1.01 - -0.77)	-0.89
DALYs (Disability-Adjusted Life Years)	Botswana	Both	-1.31 (95% CI: -1.59 - -1.04)	-1.31
DALYs (Disability-Adjusted Life Years)	Lesotho	Both	2.58 (95% CI: 2.33 - 2.82)	2.58
DALYs (Disability-Adjusted Life Years)	Namibia	Both	-0.25 (95% CI: -0.42 - -0.07)	-0.25
DALYs (Disability-Adjusted Life Years)	South Africa	Both	0.21 (95% CI: -0.22 - 0.63)	0.21
DALYs (Disability-Adjusted Life Years)	Eswatini	Both	1.21 (95% CI: 1.09 - 1.34)	1.21
DALYs (Disability-Adjusted Life Years)	Zimbabwe	Both	2.63 (95% CI: 2.13 - 3.13)	2.63
DALYs (Disability-Adjusted Life Years)	Benin	Both	-0.54 (95% CI: -0.69 - -0.40)	-0.54
DALYs (Disability-Adjusted Life Years)	Burkina Faso	Both	-0.43 (95% CI: -0.64 - -0.22)	-0.43
DALYs (Disability-Adjusted Life Years)	Cameroon	Both	-0.03 (95% CI: -0.17 - 0.11)	-0.03
DALYs (Disability-Adjusted Life Years)	Cabo Verde	Both	1.19 (95% CI: 0.70 - 1.69)	1.19
DALYs (Disability-Adjusted Life Years)	Chad	Both	1.12 (95% CI: 0.86 - 1.37)	1.12
DALYs (Disability-Adjusted Life Years)	Côte d’Ivoire	Both	-0.29 (95% CI: -0.50 - -0.08)	-0.29
DALYs (Disability-Adjusted Life Years)	Gambia	Both	0.72 (95% CI: 0.10 - 1.35)	0.72
DALYs (Disability-Adjusted Life Years)	Ghana	Both	-0.09 (95% CI: -0.29 - 0.10)	-0.09
DALYs (Disability-Adjusted Life Years)	Guinea	Both	0.36 (95% CI: 0.21 - 0.52)	0.36
DALYs (Disability-Adjusted Life Years)	Guinea-Bissau	Both	-0.42 (95% CI: -0.57 - -0.27)	-0.42
DALYs (Disability-Adjusted Life Years)	Liberia	Both	0.14 (95% CI: -0.46 - 0.75)	0.14
DALYs (Disability-Adjusted Life Years)	Mali	Both	-0.28 (95% CI: -0.43 - -0.13)	-0.28
DALYs (Disability-Adjusted Life Years)	Mauritania	Both	-0.81 (95% CI: -1.03 - -0.60)	-0.81
DALYs (Disability-Adjusted Life Years)	Niger	Both	-0.58 (95% CI: -0.84 - -0.32)	-0.58
DALYs (Disability-Adjusted Life Years)	Nigeria	Both	-0.76 (95% CI: -0.86 - -0.67)	-0.76
DALYs (Disability-Adjusted Life Years)	Sao Tome and Principe	Both	-0.06 (95% CI: -1.17 - 1.05)	-0.06
DALYs (Disability-Adjusted Life Years)	Senegal	Both	-0.50 (95% CI: -1.29 - 0.29)	-0.5
DALYs (Disability-Adjusted Life Years)	Sierra Leone	Both	0.14 (95% CI: -0.17 - 0.46)	0.14
DALYs (Disability-Adjusted Life Years)	Togo	Both	0.15 (95% CI: 0.00 - 0.29)	0.15
DALYs (Disability-Adjusted Life Years)	American Samoa	Both	0.14 (95% CI: -0.08 - 0.35)	0.14
DALYs (Disability-Adjusted Life Years)	Bermuda	Both	-2.39 (95% CI: -2.94 - -1.85)	-2.39
DALYs (Disability-Adjusted Life Years)	Cook Islands	Both	-2.45 (95% CI: -2.70 - -2.19)	-2.45
DALYs (Disability-Adjusted Life Years)	Greenland	Both	-2.11 (95% CI: -2.25 - -1.96)	-2.11
DALYs (Disability-Adjusted Life Years)	Guam	Both	-1.02 (95% CI: -2.24 - 0.20)	-1.02
DALYs (Disability-Adjusted Life Years)	Monaco	Both	-1.03 (95% CI: -1.13 - -0.94)	-1.03
DALYs (Disability-Adjusted Life Years)	Nauru	Both	-0.28 (95% CI: -0.42 - -0.15)	-0.28
DALYs (Disability-Adjusted Life Years)	Niue	Both	3.23 (95% CI: 2.12 - 4.35)	3.23
DALYs (Disability-Adjusted Life Years)	Northern Mariana Islands	Both	-3.96 (95% CI: -17.27 - 9.35)	-3.96
DALYs (Disability-Adjusted Life Years)	Palau	Both	0.04 (95% CI: -0.19 - 0.28)	0.04
DALYs (Disability-Adjusted Life Years)	Puerto Rico	Both	-3.47 (95% CI: -4.24 - -2.70)	-3.47
DALYs (Disability-Adjusted Life Years)	Saint Kitts and Nevis	Both	-1.28 (95% CI: -2.14 - -0.43)	-1.28
DALYs (Disability-Adjusted Life Years)	San Marino	Both	-2.23 (95% CI: -2.38 - -2.08)	-2.23
DALYs (Disability-Adjusted Life Years)	Tokelau	Both	4.61 (95% CI: 2.21 - 7.01)	4.61
DALYs (Disability-Adjusted Life Years)	Tuvalu	Both	-1.55 (95% CI: -1.64 - -1.46)	-1.55
DALYs (Disability-Adjusted Life Years)	United States Virgin Islands	Both	-1.82 (95% CI: -2.66 - -0.97)	-1.82
DALYs (Disability-Adjusted Life Years)	South Sudan	Both	1.19 (95% CI: 0.45 - 1.93)	1.19
DALYs (Disability-Adjusted Life Years)	Sudan	Both	-1.46 (95% CI: -1.57 - -1.35)	-1.46
DALYs (Disability-Adjusted Life Years)	China	Female	-5.69 (95% CI: -6.19 - -5.19)	-5.69
DALYs (Disability-Adjusted Life Years)	Democratic People's Republic of Korea	Female	-2.03 (95% CI: -2.11 - -1.94)	-2.03
DALYs (Disability-Adjusted Life Years)	Taiwan (Province of China)	Female	0.27 (95% CI: -0.59 - 1.13)	0.27
DALYs (Disability-Adjusted Life Years)	Cambodia	Female	-2.02 (95% CI: -2.22 - -1.82)	-2.02
DALYs (Disability-Adjusted Life Years)	Indonesia	Female	-1.55 (95% CI: -1.67 - -1.44)	-1.55
DALYs (Disability-Adjusted Life Years)	Lao People's Democratic Republic	Female	-1.89 (95% CI: -1.98 - -1.79)	-1.89
DALYs (Disability-Adjusted Life Years)	Malaysia	Female	-2.08 (95% CI: -2.54 - -1.63)	-2.08
DALYs (Disability-Adjusted Life Years)	Maldives	Female	-4.13 (95% CI: -4.71 - -3.56)	-4.13
DALYs (Disability-Adjusted Life Years)	Myanmar	Female	-2.76 (95% CI: -3.03 - -2.49)	-2.76
DALYs (Disability-Adjusted Life Years)	Philippines	Female	-0.77 (95% CI: -0.99 - -0.56)	-0.77
DALYs (Disability-Adjusted Life Years)	Sri Lanka	Female	-3.36 (95% CI: -4.16 - -2.55)	-3.36
DALYs (Disability-Adjusted Life Years)	Thailand	Female	-3.00 (95% CI: -3.33 - -2.67)	-3
DALYs (Disability-Adjusted Life Years)	Timor-Leste	Female	-1.40 (95% CI: -3.20 - 0.40)	-1.4
DALYs (Disability-Adjusted Life Years)	Viet Nam	Female	-1.59 (95% CI: -1.67 - -1.51)	-1.59
DALYs (Disability-Adjusted Life Years)	Fiji	Female	-0.89 (95% CI: -1.26 - -0.53)	-0.89
DALYs (Disability-Adjusted Life Years)	Kiribati	Female	-0.43 (95% CI: -0.47 - -0.39)	-0.43
DALYs (Disability-Adjusted Life Years)	Marshall Islands	Female	0.34 (95% CI: 0.31 - 0.37)	0.34
DALYs (Disability-Adjusted Life Years)	Micronesia (Federated States of)	Female	-1.03 (95% CI: -1.08 - -0.98)	-1.03
DALYs (Disability-Adjusted Life Years)	Papua New Guinea	Female	1.19 (95% CI: 0.54 - 1.84)	1.19
DALYs (Disability-Adjusted Life Years)	Samoa	Female	-0.54 (95% CI: -0.63 - -0.44)	-0.54
DALYs (Disability-Adjusted Life Years)	Solomon Islands	Female	-0.01 (95% CI: -0.43 - 0.41)	-0.01
DALYs (Disability-Adjusted Life Years)	Tonga	Female	-0.23 (95% CI: -1.08 - 0.62)	-0.23
DALYs (Disability-Adjusted Life Years)	Vanuatu	Female	0.01 (95% CI: -0.39 - 0.40)	0.01
DALYs (Disability-Adjusted Life Years)	Armenia	Female	-0.31 (95% CI: -1.51 - 0.90)	-0.31
DALYs (Disability-Adjusted Life Years)	Azerbaijan	Female	-1.47 (95% CI: -1.80 - -1.14)	-1.47
DALYs (Disability-Adjusted Life Years)	Georgia	Female	-0.41 (95% CI: -2.41 - 1.60)	-0.41
DALYs (Disability-Adjusted Life Years)	Kazakhstan	Female	-0.99 (95% CI: -1.80 - -0.17)	-0.99
DALYs (Disability-Adjusted Life Years)	Kyrgyzstan	Female	-1.69 (95% CI: -2.66 - -0.72)	-1.69
DALYs (Disability-Adjusted Life Years)	Mongolia	Female	-0.89 (95% CI: -2.33 - 0.55)	-0.89
DALYs (Disability-Adjusted Life Years)	Tajikistan	Female	-1.77 (95% CI: -2.21 - -1.33)	-1.77
DALYs (Disability-Adjusted Life Years)	Turkmenistan	Female	0.21 (95% CI: -0.42 - 0.83)	0.21
DALYs (Disability-Adjusted Life Years)	Uzbekistan	Female	3.31 (95% CI: 1.86 - 4.76)	3.31
DALYs (Disability-Adjusted Life Years)	Albania	Female	-2.97 (95% CI: -4.17 - -1.76)	-2.97
DALYs (Disability-Adjusted Life Years)	Bosnia and Herzegovina	Female	-2.92 (95% CI: -4.46 - -1.38)	-2.92
DALYs (Disability-Adjusted Life Years)	Bulgaria	Female	-3.01 (95% CI: -3.68 - -2.34)	-3.01
DALYs (Disability-Adjusted Life Years)	Croatia	Female	-4.08 (95% CI: -4.89 - -3.26)	-4.08
DALYs (Disability-Adjusted Life Years)	Czechia	Female	-2.66 (95% CI: -4.35 - -0.97)	-2.66
DALYs (Disability-Adjusted Life Years)	Hungary	Female	-3.45 (95% CI: -4.88 - -2.03)	-3.45
DALYs (Disability-Adjusted Life Years)	North Macedonia	Female	-2.48 (95% CI: -3.34 - -1.63)	-2.48
DALYs (Disability-Adjusted Life Years)	Montenegro	Female	-1.16 (95% CI: -2.33 - 0.02)	-1.16
DALYs (Disability-Adjusted Life Years)	Poland	Female	-0.28 (95% CI: -0.69 - 0.13)	-0.28
DALYs (Disability-Adjusted Life Years)	Romania	Female	-2.07 (95% CI: -3.05 - -1.09)	-2.07
DALYs (Disability-Adjusted Life Years)	Serbia	Female	-3.95 (95% CI: -4.58 - -3.32)	-3.95
DALYs (Disability-Adjusted Life Years)	Slovakia	Female	-1.99 (95% CI: -2.76 - -1.22)	-1.99
DALYs (Disability-Adjusted Life Years)	Slovenia	Female	-4.57 (95% CI: -5.62 - -3.51)	-4.57
DALYs (Disability-Adjusted Life Years)	Belarus	Female	-1.30 (95% CI: -2.40 - -0.20)	-1.3
DALYs (Disability-Adjusted Life Years)	Estonia	Female	-2.29 (95% CI: -3.52 - -1.05)	-2.29
DALYs (Disability-Adjusted Life Years)	Latvia	Female	-4.70 (95% CI: -5.43 - -3.97)	-4.7
DALYs (Disability-Adjusted Life Years)	Lithuania	Female	-3.82 (95% CI: -4.91 - -2.74)	-3.82
DALYs (Disability-Adjusted Life Years)	Republic of Moldova	Female	-3.18 (95% CI: -4.73 - -1.64)	-3.18
DALYs (Disability-Adjusted Life Years)	Russian Federation	Female	-0.98 (95% CI: -1.67 - -0.29)	-0.98
DALYs (Disability-Adjusted Life Years)	Ukraine	Female	-0.70 (95% CI: -1.36 - -0.04)	-0.7
DALYs (Disability-Adjusted Life Years)	Brunei Darussalam	Female	0.35 (95% CI: -1.41 - 2.10)	0.35
DALYs (Disability-Adjusted Life Years)	Japan	Female	2.37 (95% CI: 1.63 - 3.12)	2.37
DALYs (Disability-Adjusted Life Years)	Republic of Korea	Female	-0.05 (95% CI: -0.96 - 0.87)	-0.05
DALYs (Disability-Adjusted Life Years)	Singapore	Female	0.04 (95% CI: -1.98 - 2.07)	0.04
DALYs (Disability-Adjusted Life Years)	Australia	Female	1.04 (95% CI: -0.17 - 2.25)	1.04
DALYs (Disability-Adjusted Life Years)	New Zealand	Female	0.83 (95% CI: -0.10 - 1.76)	0.83
DALYs (Disability-Adjusted Life Years)	Andorra	Female	-2.18 (95% CI: -2.56 - -1.80)	-2.18
DALYs (Disability-Adjusted Life Years)	Austria	Female	-2.01 (95% CI: -4.34 - 0.32)	-2.01
DALYs (Disability-Adjusted Life Years)	Belgium	Female	-1.33 (95% CI: -2.65 - -0.01)	-1.33
DALYs (Disability-Adjusted Life Years)	Cyprus	Female	-4.64 (95% CI: -6.72 - -2.56)	-4.64
DALYs (Disability-Adjusted Life Years)	Denmark	Female	-1.95 (95% CI: -2.59 - -1.30)	-1.95
DALYs (Disability-Adjusted Life Years)	Finland	Female	-0.52 (95% CI: -2.25 - 1.22)	-0.52
DALYs (Disability-Adjusted Life Years)	France	Female	-2.15 (95% CI: -2.87 - -1.43)	-2.15
DALYs (Disability-Adjusted Life Years)	Germany	Female	-0.90 (95% CI: -1.66 - -0.13)	-0.9
DALYs (Disability-Adjusted Life Years)	Greece	Female	0.53 (95% CI: -1.33 - 2.38)	0.53
DALYs (Disability-Adjusted Life Years)	Iceland	Female	-4.33 (95% CI: -6.24 - -2.42)	-4.33
DALYs (Disability-Adjusted Life Years)	Ireland	Female	-0.75 (95% CI: -2.36 - 0.87)	-0.75
DALYs (Disability-Adjusted Life Years)	Israel	Female	-3.15 (95% CI: -5.03 - -1.27)	-3.15
DALYs (Disability-Adjusted Life Years)	Italy	Female	-1.28 (95% CI: -2.23 - -0.34)	-1.28
DALYs (Disability-Adjusted Life Years)	Luxembourg	Female	-1.79 (95% CI: -4.24 - 0.67)	-1.79
DALYs (Disability-Adjusted Life Years)	Malta	Female	-1.23 (95% CI: -4.61 - 2.16)	-1.23
DALYs (Disability-Adjusted Life Years)	Netherlands	Female	-1.07 (95% CI: -2.20 - 0.05)	-1.07
DALYs (Disability-Adjusted Life Years)	Norway	Female	-0.79 (95% CI: -1.61 - 0.03)	-0.79
DALYs (Disability-Adjusted Life Years)	Portugal	Female	-3.96 (95% CI: -4.55 - -3.37)	-3.96
DALYs (Disability-Adjusted Life Years)	Spain	Female	-1.32 (95% CI: -2.63 - 0.00)	-1.32
DALYs (Disability-Adjusted Life Years)	Sweden	Female	-2.83 (95% CI: -4.37 - -1.29)	-2.83
DALYs (Disability-Adjusted Life Years)	Switzerland	Female	-2.51 (95% CI: -3.65 - -1.37)	-2.51
DALYs (Disability-Adjusted Life Years)	United Kingdom	Female	-1.11 (95% CI: -1.89 - -0.33)	-1.11
DALYs (Disability-Adjusted Life Years)	Argentina	Female	1.20 (95% CI: 0.47 - 1.93)	1.2
DALYs (Disability-Adjusted Life Years)	Chile	Female	-1.60 (95% CI: -2.42 - -0.78)	-1.6
DALYs (Disability-Adjusted Life Years)	Uruguay	Female	-0.47 (95% CI: -0.81 - -0.13)	-0.47
DALYs (Disability-Adjusted Life Years)	Canada	Female	1.12 (95% CI: 0.60 - 1.64)	1.12
DALYs (Disability-Adjusted Life Years)	United States of America	Female	1.21 (95% CI: 0.59 - 1.84)	1.21
DALYs (Disability-Adjusted Life Years)	Antigua and Barbuda	Female	-1.94 (95% CI: -2.47 - -1.41)	-1.94
DALYs (Disability-Adjusted Life Years)	Bahamas	Female	-0.57 (95% CI: -2.31 - 1.18)	-0.57
DALYs (Disability-Adjusted Life Years)	Barbados	Female	-1.93 (95% CI: -2.84 - -1.01)	-1.93
DALYs (Disability-Adjusted Life Years)	Belize	Female	-1.01 (95% CI: -1.44 - -0.59)	-1.01
DALYs (Disability-Adjusted Life Years)	Cuba	Female	-6.05 (95% CI: -6.76 - -5.34)	-6.05
DALYs (Disability-Adjusted Life Years)	Dominica	Female	-0.65 (95% CI: -0.84 - -0.46)	-0.65
DALYs (Disability-Adjusted Life Years)	Dominican Republic	Female	-1.49 (95% CI: -1.98 - -1.00)	-1.49
DALYs (Disability-Adjusted Life Years)	Grenada	Female	-0.10 (95% CI: -1.28 - 1.09)	-0.1
DALYs (Disability-Adjusted Life Years)	Guyana	Female	-0.33 (95% CI: -1.97 - 1.32)	-0.33
DALYs (Disability-Adjusted Life Years)	Haiti	Female	-0.47 (95% CI: -1.34 - 0.41)	-0.47
DALYs (Disability-Adjusted Life Years)	Jamaica	Female	-0.11 (95% CI: -1.43 - 1.22)	-0.11
DALYs (Disability-Adjusted Life Years)	Saint Lucia	Female	-3.09 (95% CI: -3.98 - -2.20)	-3.09
DALYs (Disability-Adjusted Life Years)	Saint Vincent and the Grenadines	Female	-1.18 (95% CI: -1.97 - -0.38)	-1.18
DALYs (Disability-Adjusted Life Years)	Suriname	Female	-1.38 (95% CI: -2.59 - -0.17)	-1.38
DALYs (Disability-Adjusted Life Years)	Trinidad and Tobago	Female	-3.07 (95% CI: -4.55 - -1.59)	-3.07
DALYs (Disability-Adjusted Life Years)	Bolivia (Plurinational State of)	Female	-1.30 (95% CI: -1.36 - -1.24)	-1.3
DALYs (Disability-Adjusted Life Years)	Ecuador	Female	0.34 (95% CI: -0.45 - 1.12)	0.34
DALYs (Disability-Adjusted Life Years)	Peru	Female	-0.35 (95% CI: -0.94 - 0.24)	-0.35
DALYs (Disability-Adjusted Life Years)	Colombia	Female	2.41 (95% CI: 1.00 - 3.82)	2.41
DALYs (Disability-Adjusted Life Years)	Costa Rica	Female	1.84 (95% CI: 0.61 - 3.07)	1.84
DALYs (Disability-Adjusted Life Years)	El Salvador	Female	-1.55 (95% CI: -2.32 - -0.79)	-1.55
DALYs (Disability-Adjusted Life Years)	Guatemala	Female	2.31 (95% CI: 1.03 - 3.59)	2.31
DALYs (Disability-Adjusted Life Years)	Honduras	Female	-2.28 (95% CI: -2.48 - -2.08)	-2.28
DALYs (Disability-Adjusted Life Years)	Mexico	Female	3.47 (95% CI: 2.65 - 4.29)	3.47
DALYs (Disability-Adjusted Life Years)	Nicaragua	Female	-0.05 (95% CI: -0.48 - 0.38)	-0.05
DALYs (Disability-Adjusted Life Years)	Panama	Female	1.13 (95% CI: 0.70 - 1.56)	1.13
DALYs (Disability-Adjusted Life Years)	Venezuela (Bolivarian Republic of)	Female	1.23 (95% CI: 0.42 - 2.04)	1.23
DALYs (Disability-Adjusted Life Years)	Brazil	Female	1.56 (95% CI: 0.74 - 2.39)	1.56
DALYs (Disability-Adjusted Life Years)	Paraguay	Female	1.13 (95% CI: 0.84 - 1.42)	1.13
DALYs (Disability-Adjusted Life Years)	Algeria	Female	-2.56 (95% CI: -2.80 - -2.32)	-2.56
DALYs (Disability-Adjusted Life Years)	Bahrain	Female	-3.64 (95% CI: -4.63 - -2.65)	-3.64
DALYs (Disability-Adjusted Life Years)	Egypt	Female	-1.35 (95% CI: -1.62 - -1.07)	-1.35
DALYs (Disability-Adjusted Life Years)	Iran (Islamic Republic of)	Female	-2.71 (95% CI: -2.98 - -2.44)	-2.71
DALYs (Disability-Adjusted Life Years)	Iraq	Female	-1.95 (95% CI: -2.13 - -1.76)	-1.95
DALYs (Disability-Adjusted Life Years)	Jordan	Female	-4.87 (95% CI: -5.35 - -4.38)	-4.87
DALYs (Disability-Adjusted Life Years)	Kuwait	Female	-0.54 (95% CI: -2.30 - 1.21)	-0.54
DALYs (Disability-Adjusted Life Years)	Lebanon	Female	-2.86 (95% CI: -3.19 - -2.53)	-2.86
DALYs (Disability-Adjusted Life Years)	Libya	Female	-0.33 (95% CI: -0.73 - 0.08)	-0.33
DALYs (Disability-Adjusted Life Years)	Morocco	Female	-2.47 (95% CI: -2.63 - -2.30)	-2.47
DALYs (Disability-Adjusted Life Years)	Palestine	Female	-1.06 (95% CI: -1.97 - -0.14)	-1.06
DALYs (Disability-Adjusted Life Years)	Oman	Female	-2.20 (95% CI: -3.20 - -1.20)	-2.2
DALYs (Disability-Adjusted Life Years)	Qatar	Female	-3.63 (95% CI: -5.30 - -1.95)	-3.63
DALYs (Disability-Adjusted Life Years)	Saudi Arabia	Female	-3.40 (95% CI: -3.76 - -3.04)	-3.4
DALYs (Disability-Adjusted Life Years)	Syrian Arab Republic	Female	-2.21 (95% CI: -2.44 - -1.98)	-2.21
DALYs (Disability-Adjusted Life Years)	Tunisia	Female	-2.30 (95% CI: -2.43 - -2.17)	-2.3
DALYs (Disability-Adjusted Life Years)	Turkey	Female	0.90 (95% CI: -0.17 - 1.96)	0.9
DALYs (Disability-Adjusted Life Years)	United Arab Emirates	Female	-5.46 (95% CI: -7.47 - -3.44)	-5.46
DALYs (Disability-Adjusted Life Years)	Yemen	Female	-0.98 (95% CI: -1.61 - -0.34)	-0.98
DALYs (Disability-Adjusted Life Years)	Afghanistan	Female	-1.04 (95% CI: -1.37 - -0.72)	-1.04
DALYs (Disability-Adjusted Life Years)	Bangladesh	Female	-3.42 (95% CI: -3.62 - -3.22)	-3.42
DALYs (Disability-Adjusted Life Years)	Bhutan	Female	-2.02 (95% CI: -2.25 - -1.79)	-2.02
DALYs (Disability-Adjusted Life Years)	India	Female	-1.91 (95% CI: -2.62 - -1.20)	-1.91
DALYs (Disability-Adjusted Life Years)	Nepal	Female	-1.36 (95% CI: -1.48 - -1.24)	-1.36
DALYs (Disability-Adjusted Life Years)	Pakistan	Female	0.58 (95% CI: 0.39 - 0.76)	0.58
DALYs (Disability-Adjusted Life Years)	Angola	Female	-1.16 (95% CI: -1.66 - -0.65)	-1.16
DALYs (Disability-Adjusted Life Years)	Central African Republic	Female	0.11 (95% CI: -0.11 - 0.33)	0.11
DALYs (Disability-Adjusted Life Years)	Congo	Female	0.52 (95% CI: -0.18 - 1.21)	0.52
DALYs (Disability-Adjusted Life Years)	Democratic Republic of the Congo	Female	-0.21 (95% CI: -0.41 - -0.00)	-0.21
DALYs (Disability-Adjusted Life Years)	Equatorial Guinea	Female	-1.53 (95% CI: -2.00 - -1.07)	-1.53
DALYs (Disability-Adjusted Life Years)	Gabon	Female	-0.77 (95% CI: -0.99 - -0.55)	-0.77
DALYs (Disability-Adjusted Life Years)	Burundi	Female	-1.17 (95% CI: -1.32 - -1.02)	-1.17
DALYs (Disability-Adjusted Life Years)	Comoros	Female	5.23 (95% CI: -2.30 - 12.75)	5.23
DALYs (Disability-Adjusted Life Years)	Djibouti	Female	-0.27 (95% CI: -1.09 - 0.56)	-0.27
DALYs (Disability-Adjusted Life Years)	Eritrea	Female	0.08 (95% CI: -0.11 - 0.27)	0.08
DALYs (Disability-Adjusted Life Years)	Ethiopia	Female	-2.00 (95% CI: -2.11 - -1.88)	-2
DALYs (Disability-Adjusted Life Years)	Kenya	Female	-0.58 (95% CI: -0.77 - -0.39)	-0.58
DALYs (Disability-Adjusted Life Years)	Madagascar	Female	-0.17 (95% CI: -0.24 - -0.09)	-0.17
DALYs (Disability-Adjusted Life Years)	Malawi	Female	-1.10 (95% CI: -1.27 - -0.92)	-1.1
DALYs (Disability-Adjusted Life Years)	Mauritius	Female	-4.06 (95% CI: -5.09 - -3.02)	-4.06
DALYs (Disability-Adjusted Life Years)	Mozambique	Female	-0.34 (95% CI: -0.54 - -0.15)	-0.34
DALYs (Disability-Adjusted Life Years)	Rwanda	Female	-2.61 (95% CI: -2.90 - -2.31)	-2.61
DALYs (Disability-Adjusted Life Years)	Seychelles	Female	-5.97 (95% CI: -8.25 - -3.70)	-5.97
DALYs (Disability-Adjusted Life Years)	Somalia	Female	0.40 (95% CI: 0.21 - 0.58)	0.4
DALYs (Disability-Adjusted Life Years)	United Republic of Tanzania	Female	-0.81 (95% CI: -0.92 - -0.70)	-0.81
DALYs (Disability-Adjusted Life Years)	Uganda	Female	0.43 (95% CI: 0.03 - 0.84)	0.43
DALYs (Disability-Adjusted Life Years)	Zambia	Female	-1.24 (95% CI: -1.39 - -1.09)	-1.24
DALYs (Disability-Adjusted Life Years)	Botswana	Female	-0.54 (95% CI: -1.72 - 0.64)	-0.54
DALYs (Disability-Adjusted Life Years)	Lesotho	Female	2.37 (95% CI: 1.92 - 2.82)	2.37
DALYs (Disability-Adjusted Life Years)	Namibia	Female	-0.82 (95% CI: -1.08 - -0.55)	-0.82
DALYs (Disability-Adjusted Life Years)	South Africa	Female	-1.36 (95% CI: -2.10 - -0.62)	-1.36
DALYs (Disability-Adjusted Life Years)	Eswatini	Female	0.56 (95% CI: 0.42 - 0.70)	0.56
DALYs (Disability-Adjusted Life Years)	Zimbabwe	Female	3.19 (95% CI: 2.46 - 3.92)	3.19
DALYs (Disability-Adjusted Life Years)	Benin	Female	-0.11 (95% CI: -0.29 - 0.06)	-0.11
DALYs (Disability-Adjusted Life Years)	Burkina Faso	Female	-0.16 (95% CI: -0.33 - 0.01)	-0.16
DALYs (Disability-Adjusted Life Years)	Cameroon	Female	-0.16 (95% CI: -0.27 - -0.05)	-0.16
DALYs (Disability-Adjusted Life Years)	Cabo Verde	Female	-1.84 (95% CI: -2.13 - -1.55)	-1.84
DALYs (Disability-Adjusted Life Years)	Chad	Female	1.19 (95% CI: 0.85 - 1.53)	1.19
DALYs (Disability-Adjusted Life Years)	Côte d’Ivoire	Female	0.73 (95% CI: 0.40 - 1.06)	0.73
DALYs (Disability-Adjusted Life Years)	Gambia	Female	0.34 (95% CI: -0.42 - 1.10)	0.34
DALYs (Disability-Adjusted Life Years)	Ghana	Female	0.11 (95% CI: -0.06 - 0.27)	0.11
DALYs (Disability-Adjusted Life Years)	Guinea	Female	0.50 (95% CI: 0.32 - 0.69)	0.5
DALYs (Disability-Adjusted Life Years)	Guinea-Bissau	Female	-0.20 (95% CI: -0.42 - 0.01)	-0.2
DALYs (Disability-Adjusted Life Years)	Liberia	Female	0.92 (95% CI: 0.51 - 1.34)	0.92
DALYs (Disability-Adjusted Life Years)	Mali	Female	-0.13 (95% CI: -0.34 - 0.08)	-0.13
DALYs (Disability-Adjusted Life Years)	Mauritania	Female	-0.96 (95% CI: -1.06 - -0.85)	-0.96
DALYs (Disability-Adjusted Life Years)	Niger	Female	-0.07 (95% CI: -0.30 - 0.16)	-0.07
DALYs (Disability-Adjusted Life Years)	Nigeria	Female	-0.85 (95% CI: -0.99 - -0.72)	-0.85
DALYs (Disability-Adjusted Life Years)	Sao Tome and Principe	Female	-0.20 (95% CI: -1.26 - 0.86)	-0.2
DALYs (Disability-Adjusted Life Years)	Senegal	Female	-0.99 (95% CI: -1.43 - -0.56)	-0.99
DALYs (Disability-Adjusted Life Years)	Sierra Leone	Female	1.31 (95% CI: 1.05 - 1.58)	1.31
DALYs (Disability-Adjusted Life Years)	Togo	Female	-0.08 (95% CI: -0.23 - 0.07)	-0.08
DALYs (Disability-Adjusted Life Years)	American Samoa	Female	-0.10 (95% CI: -0.35 - 0.15)	-0.1
DALYs (Disability-Adjusted Life Years)	Bermuda	Female	-3.76 (95% CI: -4.38 - -3.14)	-3.76
DALYs (Disability-Adjusted Life Years)	Cook Islands	Female	-2.63 (95% CI: -2.91 - -2.35)	-2.63
DALYs (Disability-Adjusted Life Years)	Greenland	Female	-3.22 (95% CI: -3.51 - -2.92)	-3.22
DALYs (Disability-Adjusted Life Years)	Guam	Female	-0.57 (95% CI: -2.66 - 1.52)	-0.57
DALYs (Disability-Adjusted Life Years)	Monaco	Female	-1.38 (95% CI: -1.46 - -1.31)	-1.38
DALYs (Disability-Adjusted Life Years)	Nauru	Female	-0.30 (95% CI: -0.38 - -0.22)	-0.3
DALYs (Disability-Adjusted Life Years)	Niue	Female	6.60 (95% CI: 4.21 - 9.00)	6.6
DALYs (Disability-Adjusted Life Years)	Northern Mariana Islands	Female	-5.43 (95% CI: -19.97 - 9.11)	-5.43
DALYs (Disability-Adjusted Life Years)	Palau	Female	1.26 (95% CI: 1.02 - 1.50)	1.26
DALYs (Disability-Adjusted Life Years)	Puerto Rico	Female	-1.81 (95% CI: -3.14 - -0.48)	-1.81
DALYs (Disability-Adjusted Life Years)	Saint Kitts and Nevis	Female	-3.38 (95% CI: -4.23 - -2.53)	-3.38
DALYs (Disability-Adjusted Life Years)	San Marino	Female	-1.90 (95% CI: -2.26 - -1.54)	-1.9
DALYs (Disability-Adjusted Life Years)	Tokelau	Female	6.60 (95% CI: 2.60 - 10.60)	6.6
DALYs (Disability-Adjusted Life Years)	Tuvalu	Female	-1.54 (95% CI: -1.61 - -1.48)	-1.54
DALYs (Disability-Adjusted Life Years)	United States Virgin Islands	Female	-10.55 (95% CI: -12.02 - -9.09)	-10.55
DALYs (Disability-Adjusted Life Years)	South Sudan	Female	1.30 (95% CI: 0.68 - 1.92)	1.3
DALYs (Disability-Adjusted Life Years)	Sudan	Female	-2.04 (95% CI: -2.12 - -1.96)	-2.04
DALYs (Disability-Adjusted Life Years)	China	Male	-4.85 (95% CI: -5.05 - -4.65)	-4.85
DALYs (Disability-Adjusted Life Years)	Democratic People's Republic of Korea	Male	-1.45 (95% CI: -1.53 - -1.38)	-1.45
DALYs (Disability-Adjusted Life Years)	Taiwan (Province of China)	Male	-0.11 (95% CI: -1.05 - 0.83)	-0.11
DALYs (Disability-Adjusted Life Years)	Cambodia	Male	-0.88 (95% CI: -1.09 - -0.68)	-0.88
DALYs (Disability-Adjusted Life Years)	Indonesia	Male	0.23 (95% CI: 0.06 - 0.40)	0.23
DALYs (Disability-Adjusted Life Years)	Lao People's Democratic Republic	Male	-2.14 (95% CI: -2.26 - -2.02)	-2.14
DALYs (Disability-Adjusted Life Years)	Malaysia	Male	-1.17 (95% CI: -2.41 - 0.07)	-1.17
DALYs (Disability-Adjusted Life Years)	Maldives	Male	-0.46 (95% CI: -1.66 - 0.74)	-0.46
DALYs (Disability-Adjusted Life Years)	Myanmar	Male	-1.47 (95% CI: -1.63 - -1.31)	-1.47
DALYs (Disability-Adjusted Life Years)	Philippines	Male	-0.46 (95% CI: -0.79 - -0.14)	-0.46
DALYs (Disability-Adjusted Life Years)	Sri Lanka	Male	-4.07 (95% CI: -6.24 - -1.90)	-4.07
DALYs (Disability-Adjusted Life Years)	Thailand	Male	-1.79 (95% CI: -2.24 - -1.34)	-1.79
DALYs (Disability-Adjusted Life Years)	Timor-Leste	Male	-0.43 (95% CI: -1.84 - 0.97)	-0.43
DALYs (Disability-Adjusted Life Years)	Viet Nam	Male	-0.42 (95% CI: -0.50 - -0.35)	-0.42
DALYs (Disability-Adjusted Life Years)	Fiji	Male	-0.36 (95% CI: -0.94 - 0.21)	-0.36
DALYs (Disability-Adjusted Life Years)	Kiribati	Male	-0.67 (95% CI: -0.73 - -0.61)	-0.67
DALYs (Disability-Adjusted Life Years)	Marshall Islands	Male	0.77 (95% CI: 0.48 - 1.07)	0.77
DALYs (Disability-Adjusted Life Years)	Micronesia (Federated States of)	Male	-0.75 (95% CI: -0.79 - -0.72)	-0.75
DALYs (Disability-Adjusted Life Years)	Papua New Guinea	Male	0.10 (95% CI: -0.11 - 0.31)	0.1
DALYs (Disability-Adjusted Life Years)	Samoa	Male	-1.26 (95% CI: -1.36 - -1.16)	-1.26
DALYs (Disability-Adjusted Life Years)	Solomon Islands	Male	-0.48 (95% CI: -0.70 - -0.27)	-0.48
DALYs (Disability-Adjusted Life Years)	Tonga	Male	0.46 (95% CI: -0.04 - 0.96)	0.46
DALYs (Disability-Adjusted Life Years)	Vanuatu	Male	-0.34 (95% CI: -0.47 - -0.21)	-0.34
DALYs (Disability-Adjusted Life Years)	Armenia	Male	1.04 (95% CI: -1.33 - 3.42)	1.04
DALYs (Disability-Adjusted Life Years)	Azerbaijan	Male	-1.19 (95% CI: -2.61 - 0.23)	-1.19
DALYs (Disability-Adjusted Life Years)	Georgia	Male	-0.25 (95% CI: -1.45 - 0.95)	-0.25
DALYs (Disability-Adjusted Life Years)	Kazakhstan	Male	-1.73 (95% CI: -2.22 - -1.23)	-1.73
DALYs (Disability-Adjusted Life Years)	Kyrgyzstan	Male	-1.62 (95% CI: -2.62 - -0.62)	-1.62
DALYs (Disability-Adjusted Life Years)	Mongolia	Male	-0.77 (95% CI: -2.16 - 0.61)	-0.77
DALYs (Disability-Adjusted Life Years)	Tajikistan	Male	-1.42 (95% CI: -1.83 - -1.00)	-1.42
DALYs (Disability-Adjusted Life Years)	Turkmenistan	Male	-0.20 (95% CI: -1.08 - 0.67)	-0.2
DALYs (Disability-Adjusted Life Years)	Uzbekistan	Male	0.49 (95% CI: -0.24 - 1.23)	0.49
DALYs (Disability-Adjusted Life Years)	Albania	Male	-2.69 (95% CI: -3.57 - -1.82)	-2.69
DALYs (Disability-Adjusted Life Years)	Bosnia and Herzegovina	Male	-4.23 (95% CI: -5.36 - -3.11)	-4.23
DALYs (Disability-Adjusted Life Years)	Bulgaria	Male	-3.11 (95% CI: -4.07 - -2.15)	-3.11
DALYs (Disability-Adjusted Life Years)	Croatia	Male	-1.54 (95% CI: -2.59 - -0.48)	-1.54
DALYs (Disability-Adjusted Life Years)	Czechia	Male	-2.51 (95% CI: -3.52 - -1.50)	-2.51
DALYs (Disability-Adjusted Life Years)	Hungary	Male	-2.72 (95% CI: -3.43 - -2.01)	-2.72
DALYs (Disability-Adjusted Life Years)	North Macedonia	Male	-1.16 (95% CI: -1.77 - -0.54)	-1.16
DALYs (Disability-Adjusted Life Years)	Montenegro	Male	2.07 (95% CI: -0.09 - 4.24)	2.07
DALYs (Disability-Adjusted Life Years)	Poland	Male	-1.60 (95% CI: -2.11 - -1.08)	-1.6
DALYs (Disability-Adjusted Life Years)	Romania	Male	-0.42 (95% CI: -0.80 - -0.05)	-0.42
DALYs (Disability-Adjusted Life Years)	Serbia	Male	-4.87 (95% CI: -5.34 - -4.40)	-4.87
DALYs (Disability-Adjusted Life Years)	Slovakia	Male	-1.61 (95% CI: -2.12 - -1.10)	-1.61
DALYs (Disability-Adjusted Life Years)	Slovenia	Male	-2.61 (95% CI: -3.49 - -1.73)	-2.61
DALYs (Disability-Adjusted Life Years)	Belarus	Male	-0.33 (95% CI: -0.87 - 0.21)	-0.33
DALYs (Disability-Adjusted Life Years)	Estonia	Male	-3.62 (95% CI: -4.37 - -2.87)	-3.62
DALYs (Disability-Adjusted Life Years)	Latvia	Male	-4.98 (95% CI: -5.90 - -4.06)	-4.98
DALYs (Disability-Adjusted Life Years)	Lithuania	Male	-1.69 (95% CI: -2.46 - -0.93)	-1.69
DALYs (Disability-Adjusted Life Years)	Republic of Moldova	Male	-1.47 (95% CI: -2.49 - -0.44)	-1.47
DALYs (Disability-Adjusted Life Years)	Russian Federation	Male	-1.69 (95% CI: -2.31 - -1.07)	-1.69
DALYs (Disability-Adjusted Life Years)	Ukraine	Male	0.13 (95% CI: -0.53 - 0.78)	0.13
DALYs (Disability-Adjusted Life Years)	Brunei Darussalam	Male	-3.63 (95% CI: -5.32 - -1.94)	-3.63
DALYs (Disability-Adjusted Life Years)	Japan	Male	2.10 (95% CI: 1.70 - 2.50)	2.1
DALYs (Disability-Adjusted Life Years)	Republic of Korea	Male	-1.59 (95% CI: -2.23 - -0.95)	-1.59
DALYs (Disability-Adjusted Life Years)	Singapore	Male	0.92 (95% CI: 0.20 - 1.65)	0.92
DALYs (Disability-Adjusted Life Years)	Australia	Male	-0.49 (95% CI: -1.39 - 0.41)	-0.49
DALYs (Disability-Adjusted Life Years)	New Zealand	Male	-2.41 (95% CI: -3.76 - -1.06)	-2.41
DALYs (Disability-Adjusted Life Years)	Andorra	Male	-2.68 (95% CI: -2.92 - -2.44)	-2.68
DALYs (Disability-Adjusted Life Years)	Austria	Male	-2.19 (95% CI: -2.57 - -1.82)	-2.19
DALYs (Disability-Adjusted Life Years)	Belgium	Male	-1.00 (95% CI: -1.79 - -0.22)	-1
DALYs (Disability-Adjusted Life Years)	Cyprus	Male	-5.50 (95% CI: -6.49 - -4.51)	-5.5
DALYs (Disability-Adjusted Life Years)	Denmark	Male	-2.08 (95% CI: -3.39 - -0.77)	-2.08
DALYs (Disability-Adjusted Life Years)	Finland	Male	-1.62 (95% CI: -3.00 - -0.23)	-1.62
DALYs (Disability-Adjusted Life Years)	France	Male	-2.85 (95% CI: -3.22 - -2.49)	-2.85
DALYs (Disability-Adjusted Life Years)	Germany	Male	-1.73 (95% CI: -2.33 - -1.13)	-1.73
DALYs (Disability-Adjusted Life Years)	Greece	Male	-1.02 (95% CI: -1.72 - -0.32)	-1.02
DALYs (Disability-Adjusted Life Years)	Iceland	Male	-1.47 (95% CI: -2.30 - -0.64)	-1.47
DALYs (Disability-Adjusted Life Years)	Ireland	Male	-1.82 (95% CI: -2.70 - -0.93)	-1.82
DALYs (Disability-Adjusted Life Years)	Israel	Male	-2.90 (95% CI: -3.94 - -1.86)	-2.9
DALYs (Disability-Adjusted Life Years)	Italy	Male	-1.69 (95% CI: -2.38 - -1.00)	-1.69
DALYs (Disability-Adjusted Life Years)	Luxembourg	Male	-3.74 (95% CI: -5.61 - -1.87)	-3.74
DALYs (Disability-Adjusted Life Years)	Malta	Male	2.97 (95% CI: 0.30 - 5.65)	2.97
DALYs (Disability-Adjusted Life Years)	Netherlands	Male	-0.32 (95% CI: -2.13 - 1.50)	-0.32
DALYs (Disability-Adjusted Life Years)	Norway	Male	-2.65 (95% CI: -3.81 - -1.49)	-2.65
DALYs (Disability-Adjusted Life Years)	Portugal	Male	-4.06 (95% CI: -5.06 - -3.06)	-4.06
DALYs (Disability-Adjusted Life Years)	Spain	Male	-1.95 (95% CI: -2.83 - -1.08)	-1.95
DALYs (Disability-Adjusted Life Years)	Sweden	Male	-0.77 (95% CI: -1.87 - 0.33)	-0.77
DALYs (Disability-Adjusted Life Years)	Switzerland	Male	-3.00 (95% CI: -3.66 - -2.34)	-3
DALYs (Disability-Adjusted Life Years)	United Kingdom	Male	-1.26 (95% CI: -1.92 - -0.60)	-1.26
DALYs (Disability-Adjusted Life Years)	Argentina	Male	2.56 (95% CI: 2.15 - 2.96)	2.56
DALYs (Disability-Adjusted Life Years)	Chile	Male	-2.99 (95% CI: -3.69 - -2.28)	-2.99
DALYs (Disability-Adjusted Life Years)	Uruguay	Male	1.84 (95% CI: -0.48 - 4.15)	1.84
DALYs (Disability-Adjusted Life Years)	Canada	Male	-1.67 (95% CI: -2.21 - -1.14)	-1.67
DALYs (Disability-Adjusted Life Years)	United States of America	Male	-0.10 (95% CI: -0.40 - 0.19)	-0.1
DALYs (Disability-Adjusted Life Years)	Antigua and Barbuda	Male	-0.65 (95% CI: -1.87 - 0.56)	-0.65
DALYs (Disability-Adjusted Life Years)	Bahamas	Male	0.07 (95% CI: -1.11 - 1.26)	0.07
DALYs (Disability-Adjusted Life Years)	Barbados	Male	-0.05 (95% CI: -1.90 - 1.79)	-0.05
DALYs (Disability-Adjusted Life Years)	Belize	Male	-0.52 (95% CI: -1.49 - 0.44)	-0.52
DALYs (Disability-Adjusted Life Years)	Cuba	Male	-1.96 (95% CI: -2.64 - -1.28)	-1.96
DALYs (Disability-Adjusted Life Years)	Dominica	Male	0.08 (95% CI: -0.09 - 0.25)	0.08
DALYs (Disability-Adjusted Life Years)	Dominican Republic	Male	0.45 (95% CI: -0.06 - 0.97)	0.45
DALYs (Disability-Adjusted Life Years)	Grenada	Male	-1.48 (95% CI: -2.43 - -0.53)	-1.48
DALYs (Disability-Adjusted Life Years)	Guyana	Male	0.33 (95% CI: -0.69 - 1.35)	0.33
DALYs (Disability-Adjusted Life Years)	Haiti	Male	-0.45 (95% CI: -0.84 - -0.06)	-0.45
DALYs (Disability-Adjusted Life Years)	Jamaica	Male	-0.25 (95% CI: -1.87 - 1.37)	-0.25
DALYs (Disability-Adjusted Life Years)	Saint Lucia	Male	-0.03 (95% CI: -0.47 - 0.41)	-0.03
DALYs (Disability-Adjusted Life Years)	Saint Vincent and the Grenadines	Male	-0.16 (95% CI: -1.22 - 0.90)	-0.16
DALYs (Disability-Adjusted Life Years)	Suriname	Male	0.17 (95% CI: -1.50 - 1.85)	0.17
DALYs (Disability-Adjusted Life Years)	Trinidad and Tobago	Male	-0.83 (95% CI: -1.57 - -0.10)	-0.83
DALYs (Disability-Adjusted Life Years)	Bolivia (Plurinational State of)	Male	-0.19 (95% CI: -0.29 - -0.09)	-0.19
DALYs (Disability-Adjusted Life Years)	Ecuador	Male	2.42 (95% CI: 1.39 - 3.44)	2.42
DALYs (Disability-Adjusted Life Years)	Peru	Male	-0.03 (95% CI: -0.51 - 0.45)	-0.03
DALYs (Disability-Adjusted Life Years)	Colombia	Male	2.49 (95% CI: 1.29 - 3.70)	2.49
DALYs (Disability-Adjusted Life Years)	Costa Rica	Male	2.56 (95% CI: 1.59 - 3.52)	2.56
DALYs (Disability-Adjusted Life Years)	El Salvador	Male	-1.53 (95% CI: -2.88 - -0.18)	-1.53
DALYs (Disability-Adjusted Life Years)	Guatemala	Male	1.57 (95% CI: 0.29 - 2.84)	1.57
DALYs (Disability-Adjusted Life Years)	Honduras	Male	-1.44 (95% CI: -1.54 - -1.34)	-1.44
DALYs (Disability-Adjusted Life Years)	Mexico	Male	2.28 (95% CI: 1.77 - 2.79)	2.28
DALYs (Disability-Adjusted Life Years)	Nicaragua	Male	-0.48 (95% CI: -0.95 - 0.00)	-0.48
DALYs (Disability-Adjusted Life Years)	Panama	Male	0.10 (95% CI: -0.50 - 0.70)	0.1
DALYs (Disability-Adjusted Life Years)	Venezuela (Bolivarian Republic of)	Male	1.66 (95% CI: 1.06 - 2.27)	1.66
DALYs (Disability-Adjusted Life Years)	Brazil	Male	1.34 (95% CI: 0.93 - 1.74)	1.34
DALYs (Disability-Adjusted Life Years)	Paraguay	Male	2.52 (95% CI: 1.88 - 3.17)	2.52
DALYs (Disability-Adjusted Life Years)	Algeria	Male	-2.41 (95% CI: -2.63 - -2.18)	-2.41
DALYs (Disability-Adjusted Life Years)	Bahrain	Male	-2.23 (95% CI: -3.18 - -1.27)	-2.23
DALYs (Disability-Adjusted Life Years)	Egypt	Male	-0.57 (95% CI: -0.91 - -0.23)	-0.57
DALYs (Disability-Adjusted Life Years)	Iran (Islamic Republic of)	Male	-1.79 (95% CI: -1.97 - -1.61)	-1.79
DALYs (Disability-Adjusted Life Years)	Iraq	Male	-0.89 (95% CI: -1.04 - -0.74)	-0.89
DALYs (Disability-Adjusted Life Years)	Jordan	Male	-2.99 (95% CI: -3.25 - -2.73)	-2.99
DALYs (Disability-Adjusted Life Years)	Kuwait	Male	2.26 (95% CI: -0.05 - 4.57)	2.26
DALYs (Disability-Adjusted Life Years)	Lebanon	Male	-1.78 (95% CI: -1.97 - -1.58)	-1.78
DALYs (Disability-Adjusted Life Years)	Libya	Male	0.88 (95% CI: 0.25 - 1.51)	0.88
DALYs (Disability-Adjusted Life Years)	Morocco	Male	-0.99 (95% CI: -1.07 - -0.91)	-0.99
DALYs (Disability-Adjusted Life Years)	Palestine	Male	-1.30 (95% CI: -2.02 - -0.59)	-1.3
DALYs (Disability-Adjusted Life Years)	Oman	Male	-2.49 (95% CI: -3.17 - -1.80)	-2.49
DALYs (Disability-Adjusted Life Years)	Qatar	Male	-2.75 (95% CI: -3.69 - -1.82)	-2.75
DALYs (Disability-Adjusted Life Years)	Saudi Arabia	Male	-1.88 (95% CI: -1.98 - -1.78)	-1.88
DALYs (Disability-Adjusted Life Years)	Syrian Arab Republic	Male	-1.63 (95% CI: -2.04 - -1.22)	-1.63
DALYs (Disability-Adjusted Life Years)	Tunisia	Male	-1.55 (95% CI: -1.77 - -1.34)	-1.55
DALYs (Disability-Adjusted Life Years)	Turkey	Male	-0.96 (95% CI: -1.39 - -0.53)	-0.96
DALYs (Disability-Adjusted Life Years)	United Arab Emirates	Male	-2.52 (95% CI: -4.35 - -0.69)	-2.52
DALYs (Disability-Adjusted Life Years)	Yemen	Male	-0.36 (95% CI: -0.93 - 0.21)	-0.36
DALYs (Disability-Adjusted Life Years)	Afghanistan	Male	-1.34 (95% CI: -1.62 - -1.05)	-1.34
DALYs (Disability-Adjusted Life Years)	Bangladesh	Male	-2.67 (95% CI: -3.12 - -2.23)	-2.67
DALYs (Disability-Adjusted Life Years)	Bhutan	Male	-0.87 (95% CI: -1.26 - -0.48)	-0.87
DALYs (Disability-Adjusted Life Years)	India	Male	-1.47 (95% CI: -2.54 - -0.41)	-1.47
DALYs (Disability-Adjusted Life Years)	Nepal	Male	-0.71 (95% CI: -0.81 - -0.60)	-0.71
DALYs (Disability-Adjusted Life Years)	Pakistan	Male	-0.39 (95% CI: -0.56 - -0.22)	-0.39
DALYs (Disability-Adjusted Life Years)	Angola	Male	-1.67 (95% CI: -2.23 - -1.11)	-1.67
DALYs (Disability-Adjusted Life Years)	Central African Republic	Male	-0.72 (95% CI: -1.13 - -0.31)	-0.72
DALYs (Disability-Adjusted Life Years)	Congo	Male	-1.12 (95% CI: -1.55 - -0.69)	-1.12
DALYs (Disability-Adjusted Life Years)	Democratic Republic of the Congo	Male	-0.74 (95% CI: -0.99 - -0.48)	-0.74
DALYs (Disability-Adjusted Life Years)	Equatorial Guinea	Male	-2.16 (95% CI: -2.60 - -1.73)	-2.16
DALYs (Disability-Adjusted Life Years)	Gabon	Male	-0.42 (95% CI: -0.66 - -0.18)	-0.42
DALYs (Disability-Adjusted Life Years)	Burundi	Male	-2.51 (95% CI: -2.64 - -2.38)	-2.51
DALYs (Disability-Adjusted Life Years)	Comoros	Male	-0.09 (95% CI: -2.65 - 2.47)	-0.09
DALYs (Disability-Adjusted Life Years)	Djibouti	Male	-0.30 (95% CI: -0.72 - 0.13)	-0.3
DALYs (Disability-Adjusted Life Years)	Eritrea	Male	-0.99 (95% CI: -1.13 - -0.85)	-0.99
DALYs (Disability-Adjusted Life Years)	Ethiopia	Male	-2.95 (95% CI: -3.08 - -2.83)	-2.95
DALYs (Disability-Adjusted Life Years)	Kenya	Male	0.02 (95% CI: -0.15 - 0.19)	0.02
DALYs (Disability-Adjusted Life Years)	Madagascar	Male	-0.94 (95% CI: -1.10 - -0.79)	-0.94
DALYs (Disability-Adjusted Life Years)	Malawi	Male	-0.68 (95% CI: -0.84 - -0.52)	-0.68
DALYs (Disability-Adjusted Life Years)	Mauritius	Male	-0.51 (95% CI: -1.54 - 0.52)	-0.51
DALYs (Disability-Adjusted Life Years)	Mozambique	Male	0.36 (95% CI: 0.19 - 0.52)	0.36
DALYs (Disability-Adjusted Life Years)	Rwanda	Male	-3.03 (95% CI: -3.48 - -2.57)	-3.03
DALYs (Disability-Adjusted Life Years)	Seychelles	Male	-4.70 (95% CI: -7.37 - -2.04)	-4.7
DALYs (Disability-Adjusted Life Years)	Somalia	Male	0.15 (95% CI: -0.01 - 0.31)	0.15
DALYs (Disability-Adjusted Life Years)	United Republic of Tanzania	Male	-1.68 (95% CI: -1.80 - -1.57)	-1.68
DALYs (Disability-Adjusted Life Years)	Uganda	Male	-0.15 (95% CI: -0.44 - 0.14)	-0.15
DALYs (Disability-Adjusted Life Years)	Zambia	Male	-0.64 (95% CI: -0.80 - -0.47)	-0.64
DALYs (Disability-Adjusted Life Years)	Botswana	Male	-1.52 (95% CI: -1.78 - -1.25)	-1.52
DALYs (Disability-Adjusted Life Years)	Lesotho	Male	2.51 (95% CI: 2.28 - 2.73)	2.51
DALYs (Disability-Adjusted Life Years)	Namibia	Male	-0.05 (95% CI: -0.24 - 0.15)	-0.05
DALYs (Disability-Adjusted Life Years)	South Africa	Male	0.93 (95% CI: 0.50 - 1.37)	0.93
DALYs (Disability-Adjusted Life Years)	Eswatini	Male	1.26 (95% CI: 1.09 - 1.42)	1.26
DALYs (Disability-Adjusted Life Years)	Zimbabwe	Male	2.22 (95% CI: 1.69 - 2.75)	2.22
DALYs (Disability-Adjusted Life Years)	Benin	Male	-0.56 (95% CI: -0.70 - -0.42)	-0.56
DALYs (Disability-Adjusted Life Years)	Burkina Faso	Male	-0.52 (95% CI: -0.75 - -0.29)	-0.52
DALYs (Disability-Adjusted Life Years)	Cameroon	Male	0.03 (95% CI: -0.11 - 0.16)	0.03
DALYs (Disability-Adjusted Life Years)	Cabo Verde	Male	1.85 (95% CI: 1.07 - 2.63)	1.85
DALYs (Disability-Adjusted Life Years)	Chad	Male	1.19 (95% CI: 0.92 - 1.46)	1.19
DALYs (Disability-Adjusted Life Years)	Côte d’Ivoire	Male	-0.69 (95% CI: -0.88 - -0.49)	-0.69
DALYs (Disability-Adjusted Life Years)	Gambia	Male	0.80 (95% CI: 0.19 - 1.40)	0.8
DALYs (Disability-Adjusted Life Years)	Ghana	Male	0.07 (95% CI: -0.21 - 0.35)	0.07
DALYs (Disability-Adjusted Life Years)	Guinea	Male	0.35 (95% CI: 0.17 - 0.54)	0.35
DALYs (Disability-Adjusted Life Years)	Guinea-Bissau	Male	-0.52 (95% CI: -0.65 - -0.39)	-0.52
DALYs (Disability-Adjusted Life Years)	Liberia	Male	-0.13 (95% CI: -0.88 - 0.61)	-0.13
DALYs (Disability-Adjusted Life Years)	Mali	Male	-0.37 (95% CI: -0.58 - -0.16)	-0.37
DALYs (Disability-Adjusted Life Years)	Mauritania	Male	-0.76 (95% CI: -0.97 - -0.56)	-0.76
DALYs (Disability-Adjusted Life Years)	Niger	Male	-0.81 (95% CI: -1.10 - -0.51)	-0.81
DALYs (Disability-Adjusted Life Years)	Nigeria	Male	-0.72 (95% CI: -0.84 - -0.60)	-0.72
DALYs (Disability-Adjusted Life Years)	Sao Tome and Principe	Male	-0.13 (95% CI: -1.31 - 1.04)	-0.13
DALYs (Disability-Adjusted Life Years)	Senegal	Male	-0.76 (95% CI: -1.09 - -0.43)	-0.76
DALYs (Disability-Adjusted Life Years)	Sierra Leone	Male	-0.26 (95% CI: -0.61 - 0.09)	-0.26
DALYs (Disability-Adjusted Life Years)	Togo	Male	0.26 (95% CI: 0.11 - 0.42)	0.26
DALYs (Disability-Adjusted Life Years)	American Samoa	Male	0.16 (95% CI: -0.02 - 0.35)	0.16
DALYs (Disability-Adjusted Life Years)	Bermuda	Male	-1.61 (95% CI: -2.18 - -1.03)	-1.61
DALYs (Disability-Adjusted Life Years)	Cook Islands	Male	-2.23 (95% CI: -2.45 - -2.02)	-2.23
DALYs (Disability-Adjusted Life Years)	Greenland	Male	-1.62 (95% CI: -1.78 - -1.46)	-1.62
DALYs (Disability-Adjusted Life Years)	Guam	Male	-1.67 (95% CI: -3.33 - -0.02)	-1.67
DALYs (Disability-Adjusted Life Years)	Monaco	Male	-0.82 (95% CI: -0.98 - -0.67)	-0.82
DALYs (Disability-Adjusted Life Years)	Nauru	Male	-0.34 (95% CI: -0.48 - -0.20)	-0.34
DALYs (Disability-Adjusted Life Years)	Niue	Male	1.33 (95% CI: 0.74 - 1.92)	1.33
DALYs (Disability-Adjusted Life Years)	Northern Mariana Islands	Male	-4.11 (95% CI: -25.97 - 17.75)	-4.11
DALYs (Disability-Adjusted Life Years)	Palau	Male	-2.36 (95% CI: -2.84 - -1.87)	-2.36
DALYs (Disability-Adjusted Life Years)	Puerto Rico	Male	-3.78 (95% CI: -4.72 - -2.83)	-3.78
DALYs (Disability-Adjusted Life Years)	Saint Kitts and Nevis	Male	0.50 (95% CI: -0.26 - 1.26)	0.5
DALYs (Disability-Adjusted Life Years)	San Marino	Male	-2.42 (95% CI: -2.56 - -2.29)	-2.42
DALYs (Disability-Adjusted Life Years)	Tokelau	Male	3.29 (95% CI: 1.69 - 4.89)	3.29
DALYs (Disability-Adjusted Life Years)	Tuvalu	Male	-1.58 (95% CI: -1.66 - -1.50)	-1.58
DALYs (Disability-Adjusted Life Years)	United States Virgin Islands	Male	-0.12 (95% CI: -1.33 - 1.10)	-0.12
DALYs (Disability-Adjusted Life Years)	South Sudan	Male	1.15 (95% CI: 0.34 - 1.95)	1.15
DALYs (Disability-Adjusted Life Years)	Sudan	Male	-0.96 (95% CI: -1.12 - -0.79)	-0.96
AAPC, average annual percentage change; CI = confidence interval; values in parentheses indicate 95% CI.
