# Supplementary material for: Global adolescent self-harm (10–19 years): 1990–2021 trends, health inequalities, frontier analysis, and 2035 projections using global burden of disease data
Source: Front Public Health. 2026 Feb 3;14:1689706. doi: 10.3389/fpubh.2026.1689706 (PMC12909592; doi:10.3389/fpubh.2026.1689706)
Supplement: Supplementary file 5 [file Table_4.XLSX]

## Sheet: Sheet1
Supplementary Table 4. Frontier Analysis of 204 countries and territories from 1990 to 2021.
Location	Sex	Year	SDI	Value	Frontier	Eff_diff
China	Both	1990	0.458669	641.603	24.1681	617.435
China	Both	1991	0.467302	633.664	24.2689	609.395
China	Both	1992	0.475784	616.509	24.3067	592.202
China	Both	1993	0.484354	588.348	24.1317	564.216
China	Both	1994	0.492579	555.182	24.1109	531.071
China	Both	1995	0.501501	523.12	24.3918	498.728
China	Both	1996	0.512034	487.531	24.1142	463.417
China	Both	1997	0.522327	454.283	24.6155	429.667
China	Both	1998	0.531379	430.414	24.2333	406.181
China	Both	1999	0.540334	408.044	23.4384	384.606
China	Both	2000	0.547989	389.852	23.1298	366.722
China	Both	2001	0.55368	367.072	23.0582	344.013
China	Both	2002	0.560543	346.545	22.9442	323.601
China	Both	2003	0.569019	331.106	22.8013	308.304
China	Both	2004	0.578178	318.192	22.8005	295.391
China	Both	2005	0.588052	293.162	22.7878	270.374
China	Both	2006	0.598758	260.942	22.8155	238.127
China	Both	2007	0.60952	235.038	21.8849	213.153
China	Both	2008	0.619455	221.079	18.909	202.17
China	Both	2009	0.629308	213.915	16.9305	196.984
China	Both	2010	0.641521	203.162	15.7474	187.415
China	Both	2011	0.651448	188.379	16.0777	172.302
China	Both	2012	0.657144	172.057	15.4474	156.61
China	Both	2013	0.663103	162.496	15.5702	146.926
China	Both	2014	0.668641	155.985	15.4147	140.571
China	Both	2015	0.67194	148.25	15.5127	132.737
China	Both	2016	0.676218	143.406	15.6155	127.791
China	Both	2017	0.68462	139.462	16.0206	123.441
China	Both	2018	0.693718	135.405	15.4982	119.907
China	Both	2019	0.703687	131.308	15.2007	116.108
China	Both	2020	0.713365	127.811	15.4738	112.337
China	Both	2021	0.72163	125.307	15.6356	109.672
Democratic People's Republic of Korea	Both	1990	0.49778	388.944	24.3352	364.609
Democratic People's Republic of Korea	Both	1991	0.499121	384.005	24.2997	359.705
Democratic People's Republic of Korea	Both	1992	0.49963	378.028	24.185	353.843
Democratic People's Republic of Korea	Both	1993	0.499701	372.707	24.3738	348.333
Democratic People's Republic of Korea	Both	1994	0.499531	367.603	23.8969	343.707
Democratic People's Republic of Korea	Both	1995	0.499081	362.934	24.6085	338.326
Democratic People's Republic of Korea	Both	1996	0.498429	359.817	24.2133	335.603
Democratic People's Republic of Korea	Both	1997	0.497137	356.525	24.1848	332.34
Democratic People's Republic of Korea	Both	1998	0.496159	351.787	24.2684	327.519
Democratic People's Republic of Korea	Both	1999	0.496485	346.652	24.4249	322.227
Democratic People's Republic of Korea	Both	2000	0.497462	340.152	24.5644	315.587
Democratic People's Republic of Korea	Both	2001	0.499674	330.881	24.5047	306.376
Democratic People's Republic of Korea	Both	2002	0.502634	320.746	24.2603	296.485
Democratic People's Republic of Korea	Both	2003	0.506165	310.404	24.3128	286.091
Democratic People's Republic of Korea	Both	2004	0.510229	302.45	24.437	278.013
Democratic People's Republic of Korea	Both	2005	0.515098	295.434	23.8748	271.559
Democratic People's Republic of Korea	Both	2006	0.519741	295.317	24.4092	270.908
Democratic People's Republic of Korea	Both	2007	0.524067	297.913	24.734	273.179
Democratic People's Republic of Korea	Both	2008	0.528813	307.786	24.2284	283.557
Democratic People's Republic of Korea	Both	2009	0.533114	312.264	24.3659	287.898
Democratic People's Republic of Korea	Both	2010	0.537193	310.009	23.877	286.132
Democratic People's Republic of Korea	Both	2011	0.541212	301.516	23.3225	278.193
Democratic People's Republic of Korea	Both	2012	0.545332	291.02	23.2934	267.726
Democratic People's Republic of Korea	Both	2013	0.549483	280.47	23.25	257.22
Democratic People's Republic of Korea	Both	2014	0.553604	271.546	22.9788	248.567
Democratic People's Republic of Korea	Both	2015	0.557321	263.172	23.0001	240.172
Democratic People's Republic of Korea	Both	2016	0.560744	255.659	22.9246	232.735
Democratic People's Republic of Korea	Both	2017	0.563388	247.922	22.8831	225.039
Democratic People's Republic of Korea	Both	2018	0.565161	242.447	22.8385	219.609
Democratic People's Republic of Korea	Both	2019	0.566766	239.51	22.8191	216.691
Democratic People's Republic of Korea	Both	2020	0.568189	235.552	22.808	212.744
Democratic People's Republic of Korea	Both	2021	0.569855	230.21	22.8433	207.366
Taiwan (Province of China)	Both	1990	0.667634	178.757	15.7774	162.98
Taiwan (Province of China)	Both	1991	0.676537	180.043	15.6132	164.429
Taiwan (Province of China)	Both	1992	0.684804	176.041	15.4644	160.577
Taiwan (Province of China)	Both	1993	0.692924	169.022	15.5406	153.481
Taiwan (Province of China)	Both	1994	0.701079	180.129	15.5096	164.619
Taiwan (Province of China)	Both	1995	0.709627	182.371	15.5981	166.773
Taiwan (Province of China)	Both	1996	0.719128	191.774	15.7543	176.02
Taiwan (Province of China)	Both	1997	0.729145	194.028	15.6824	178.346
Taiwan (Province of China)	Both	1998	0.738126	190.232	13.3316	176.9
Taiwan (Province of China)	Both	1999	0.745338	181.125	12.5423	168.582
Taiwan (Province of China)	Both	2000	0.752927	182.053	12.4702	169.583
Taiwan (Province of China)	Both	2001	0.76083	187.249	12.8788	174.371
Taiwan (Province of China)	Both	2002	0.769009	184.383	12.4544	171.929
Taiwan (Province of China)	Both	2003	0.776956	189.617	10.8255	178.791
Taiwan (Province of China)	Both	2004	0.784678	197.101	11.577	185.524
Taiwan (Province of China)	Both	2005	0.792445	197.417	13.052	184.365
Taiwan (Province of China)	Both	2006	0.800175	179.023	11.8255	167.198
Taiwan (Province of China)	Both	2007	0.808138	165.581	10.885	154.696
Taiwan (Province of China)	Both	2008	0.815401	154.398	12.4681	141.93
Taiwan (Province of China)	Both	2009	0.821432	153.544	12.0507	141.493
Taiwan (Province of China)	Both	2010	0.827227	142.821	11.0962	131.725
Taiwan (Province of China)	Both	2011	0.832064	142.655	11.2027	131.452
Taiwan (Province of China)	Both	2012	0.836678	149.966	11.67	138.296
Taiwan (Province of China)	Both	2013	0.84128	141.974	11.7617	130.212
Taiwan (Province of China)	Both	2014	0.845696	138.07	11.9007	126.169
Taiwan (Province of China)	Both	2015	0.850055	150.851	11.7243	139.127
Taiwan (Province of China)	Both	2016	0.854466	170.534	11.9519	158.582
Taiwan (Province of China)	Both	2017	0.858888	168.348	12.3446	156.003
Taiwan (Province of China)	Both	2018	0.863158	169.885	11.5293	158.355
Taiwan (Province of China)	Both	2019	0.867412	178.259	10.9198	167.339
Taiwan (Province of China)	Both	2020	0.871248	175.886	11.1749	164.711
Taiwan (Province of China)	Both	2021	0.874747	165.178	11.0139	154.164
Cambodia	Both	1990	0.289075	224.609	133.848	90.7611
Cambodia	Both	1991	0.292479	223.535	133.896	89.639
Cambodia	Both	1992	0.296901	221.385	133.906	87.4786
Cambodia	Both	1993	0.301627	218.406	133.989	84.4169
Cambodia	Both	1994	0.305723	218.892	133.564	85.3277
Cambodia	Both	1995	0.310679	218.767	54.5867	164.18
Cambodia	Both	1996	0.315631	216.343	29.0438	187.299
Cambodia	Both	1997	0.320504	213.472	24.784	188.688
Cambodia	Both	1998	0.324974	215.449	24.4004	191.049
Cambodia	Both	1999	0.330224	213.268	24.5354	188.733
Cambodia	Both	2000	0.336075	202.29	24.6971	177.593
Cambodia	Both	2001	0.342508	202.464	24.2776	178.187
Cambodia	Both	2002	0.349466	197.857	24.1714	173.686
Cambodia	Both	2003	0.35693	186.87	24.0179	162.852
Cambodia	Both	2004	0.364855	185.593	24.3687	161.224
Cambodia	Both	2005	0.373332	184.51	24.4818	160.028
Cambodia	Both	2006	0.381698	173.538	24.7848	148.754
Cambodia	Both	2007	0.389876	174.849	24.7415	150.107
Cambodia	Both	2008	0.39768	170.213	24.1324	146.08
Cambodia	Both	2009	0.404221	165.9	24.4505	141.449
Cambodia	Both	2010	0.410211	162.127	24.3145	137.813
Cambodia	Both	2011	0.415964	161.156	24.1976	136.959
Cambodia	Both	2012	0.42177	163.942	24.1367	139.806
Cambodia	Both	2013	0.427715	162.309	24.1176	138.191
Cambodia	Both	2014	0.433598	157.018	24.225	132.793
Cambodia	Both	2015	0.439487	154.358	24.2065	130.152
Cambodia	Both	2016	0.445358	153.847	24.372	129.475
Cambodia	Both	2017	0.451222	148.147	24.3972	123.75
Cambodia	Both	2018	0.457341	149.114	24.6062	124.508
Cambodia	Both	2019	0.463643	148.51	24.1509	124.359
Cambodia	Both	2020	0.468876	147.103	24.3058	122.797
Cambodia	Both	2021	0.473621	145.374	24.2895	121.084
Indonesia	Both	1990	0.457135	91.5739	24.4793	67.0946
Indonesia	Both	1991	0.466506	91.375	24.6619	66.7131
Indonesia	Both	1992	0.475753	91.495	24.2342	67.2607
Indonesia	Both	1993	0.484775	91.7908	24.3396	67.4512
Indonesia	Both	1994	0.493607	91.5989	24.5703	67.0286
Indonesia	Both	1995	0.502008	90.7626	24.268	66.4946
Indonesia	Both	1996	0.510108	90.056	24.5738	65.4821
Indonesia	Both	1997	0.518102	89.9855	24.3238	65.6617
Indonesia	Both	1998	0.524046	90.6592	24.1537	66.5055
Indonesia	Both	1999	0.529176	90.8184	24.1292	66.6892
Indonesia	Both	2000	0.53379	90.7715	24.0141	66.7573
Indonesia	Both	2001	0.537978	90.1426	24.0071	66.1355
Indonesia	Both	2002	0.542246	91.1671	23.6539	67.5132
Indonesia	Both	2003	0.54655	91.0975	23.1781	67.9195
Indonesia	Both	2004	0.550902	90.8884	23.1214	67.767
Indonesia	Both	2005	0.555425	90.0138	22.9474	67.0664
Indonesia	Both	2006	0.560266	88.9633	22.8939	66.0694
Indonesia	Both	2007	0.565812	87.6341	22.8005	64.8336
Indonesia	Both	2008	0.572225	87.8622	22.8329	65.0293
Indonesia	Both	2009	0.578867	87.5826	22.7899	64.7927
Indonesia	Both	2010	0.585982	86.5631	22.797	63.766
Indonesia	Both	2011	0.593653	85.328	22.7866	62.5414
Indonesia	Both	2012	0.601186	88.244	22.8217	65.4223
Indonesia	Both	2013	0.60851	88.4608	21.968	66.4928
Indonesia	Both	2014	0.6155	89.2986	20.5185	68.7802
Indonesia	Both	2015	0.622222	89.1944	18.021	71.1734
Indonesia	Both	2016	0.628667	87.7571	16.7215	71.0356
Indonesia	Both	2017	0.634896	86.5475	15.4503	71.0972
Indonesia	Both	2018	0.640949	85.8663	15.677	70.1892
Indonesia	Both	2019	0.646865	85.4001	15.3127	70.0874
Indonesia	Both	2020	0.651927	84.0031	15.9016	68.1015
Indonesia	Both	2021	0.656868	81.6492	15.6036	66.0455
Lao People's Democratic Republic	Both	1990	0.264283	515.789	133.778	382.011
Lao People's Democratic Republic	Both	1991	0.268788	505.481	133.686	371.795
Lao People's Democratic Republic	Both	1992	0.273435	502.576	134.09	368.486
Lao People's Democratic Republic	Both	1993	0.27814	498.439	133.917	364.523
Lao People's Democratic Republic	Both	1994	0.28327	490.917	133.853	357.064
Lao People's Democratic Republic	Both	1995	0.288795	485.632	133.829	351.804
Lao People's Democratic Republic	Both	1996	0.294838	470.286	133.952	336.334
Lao People's Democratic Republic	Both	1997	0.301478	460.836	133.715	327.121
Lao People's Democratic Republic	Both	1998	0.308403	457.214	133.662	323.551
Lao People's Democratic Republic	Both	1999	0.315973	446.605	24.889	421.716
Lao People's Democratic Republic	Both	2000	0.323947	418.804	24.4811	394.323
Lao People's Democratic Republic	Both	2001	0.33258	419.282	24.4097	394.872
Lao People's Democratic Republic	Both	2002	0.341667	404.858	24.6499	380.208
Lao People's Democratic Republic	Both	2003	0.350658	393.786	24.5594	369.227
Lao People's Democratic Republic	Both	2004	0.359682	384.064	24.4767	359.588
Lao People's Democratic Republic	Both	2005	0.368729	378.4	24.1706	354.229
Lao People's Democratic Republic	Both	2006	0.378122	367.414	24.6658	342.748
Lao People's Democratic Republic	Both	2007	0.387724	358.009	24.1395	333.869
Lao People's Democratic Republic	Both	2008	0.397011	354.447	24.1365	330.31
Lao People's Democratic Republic	Both	2009	0.406139	348.449	24.4894	323.959
Lao People's Democratic Republic	Both	2010	0.414866	335.413	24.2632	311.15
Lao People's Democratic Republic	Both	2011	0.423355	328.542	24.154	304.388
Lao People's Democratic Republic	Both	2012	0.431149	311.551	24.3954	287.156
Lao People's Democratic Republic	Both	2013	0.438691	310.582	24.3397	286.242
Lao People's Democratic Republic	Both	2014	0.445869	304.294	24.0596	280.235
Lao People's Democratic Republic	Both	2015	0.45275	303.863	24.3507	279.512
Lao People's Democratic Republic	Both	2016	0.459584	299.94	24.3907	275.549
Lao People's Democratic Republic	Both	2017	0.466169	293.264	24.2375	269.027
Lao People's Democratic Republic	Both	2018	0.472618	286.524	24.3191	262.205
Lao People's Democratic Republic	Both	2019	0.478811	282.95	24.2668	258.683
Lao People's Democratic Republic	Both	2020	0.484193	278.488	24.2645	254.223
Lao People's Democratic Republic	Both	2021	0.489136	271.956	24.5058	247.45
Malaysia	Both	1990	0.545799	177.292	23.1893	154.103
Malaysia	Both	1991	0.551684	169.325	22.9558	146.369
Malaysia	Both	1992	0.558187	169.729	22.9713	146.758
Malaysia	Both	1993	0.565846	171.814	22.8026	149.012
Malaysia	Both	1994	0.57438	174.902	22.8034	152.098
Malaysia	Both	1995	0.583441	186.609	22.7991	163.81
Malaysia	Both	1996	0.593152	182.762	22.7902	159.972
Malaysia	Both	1997	0.603418	181.928	22.8207	159.107
Malaysia	Both	1998	0.612645	169.823	20.5722	149.251
Malaysia	Both	1999	0.621725	182.886	16.7239	166.162
Malaysia	Both	2000	0.630524	160.312	16.0465	144.266
Malaysia	Both	2001	0.638257	150.054	15.5286	134.526
Malaysia	Both	2002	0.645044	148.756	15.8046	132.951
Malaysia	Both	2003	0.650886	155.61	15.4962	140.114
Malaysia	Both	2004	0.656243	149.9	15.7265	134.174
Malaysia	Both	2005	0.661242	140.219	15.4626	124.756
Malaysia	Both	2006	0.665956	127.729	15.4215	112.307
Malaysia	Both	2007	0.670844	121.739	15.8042	105.935
Malaysia	Both	2008	0.6764	123.735	15.7085	108.026
Malaysia	Both	2009	0.682071	126.566	15.712	110.854
Malaysia	Both	2010	0.688259	121.227	15.4748	105.752
Malaysia	Both	2011	0.694083	121.975	15.504	106.471
Malaysia	Both	2012	0.699665	123.061	15.5908	107.47
Malaysia	Both	2013	0.704931	121.942	15.5797	106.363
Malaysia	Both	2014	0.709954	126.927	15.5193	111.408
Malaysia	Both	2015	0.71466	138.661	15.6904	122.971
Malaysia	Both	2016	0.719223	137.114	15.6099	121.504
Malaysia	Both	2017	0.724235	133.062	15.5161	117.546
Malaysia	Both	2018	0.729388	127.961	15.519	112.442
Malaysia	Both	2019	0.734588	128.913	11.698	117.215
Malaysia	Both	2020	0.738744	88.1858	12.1221	76.0637
Malaysia	Both	2021	0.742524	122.621	12.5507	110.07
Maldives	Both	1990	0.331602	151.502	24.4544	127.048
Maldives	Both	1991	0.344399	136.294	24.4467	111.848
Maldives	Both	1992	0.358252	121.415	24.685	96.7296
Maldives	Both	1993	0.372807	103.036	24.584	78.4523
Maldives	Both	1994	0.388082	96.847	24.4173	72.4297
Maldives	Both	1995	0.403946	100.615	24.3284	76.2868
Maldives	Both	1996	0.420519	94.1124	24.2897	69.8227
Maldives	Both	1997	0.437436	82.7262	24.0521	58.6741
Maldives	Both	1998	0.453973	83.0638	24.2002	58.8637
Maldives	Both	1999	0.469338	113.024	24.2742	88.7495
Maldives	Both	2000	0.483496	109.124	24.2478	84.8761
Maldives	Both	2001	0.495924	105.634	24.0593	81.575
Maldives	Both	2002	0.507405	107.423	24.3563	83.0671
Maldives	Both	2003	0.518927	102.713	24.7079	78.0049
Maldives	Both	2004	0.52991	97.9485	24.0415	73.9069
Maldives	Both	2005	0.538253	93.3942	24.0479	69.3463
Maldives	Both	2006	0.54795	89.8442	23.0553	66.7889
Maldives	Both	2007	0.557529	87.0083	23.0297	63.9786
Maldives	Both	2008	0.56684	84.7902	22.7883	62.0019
Maldives	Both	2009	0.574442	82.9636	22.8332	60.1305
Maldives	Both	2010	0.581981	81.254	22.8092	58.4449
Maldives	Both	2011	0.589684	78.7406	22.7998	55.9408
Maldives	Both	2012	0.596949	76.6762	22.8148	53.8614
Maldives	Both	2013	0.604239	74.3564	22.8208	51.5356
Maldives	Both	2014	0.611578	71.245	20.8047	50.4404
Maldives	Both	2015	0.618454	68.2381	19.0374	49.2007
Maldives	Both	2016	0.624876	65.4715	17.3845	48.0869
Maldives	Both	2017	0.631083	61.4209	16.339	45.0819
Maldives	Both	2018	0.637206	59.5577	15.5344	44.0233
Maldives	Both	2019	0.643083	57.0715	15.6423	41.4291
Maldives	Both	2020	0.647609	53.8071	15.3177	38.4894
Maldives	Both	2021	0.650887	54.422	16.1643	38.2576
Myanmar	Both	1990	0.31922	232.67	24.3737	208.296
Myanmar	Both	1991	0.322035	236.219	24.5159	211.703
Myanmar	Both	1992	0.325629	236.438	24.3677	212.071
Myanmar	Both	1993	0.329707	236.27	24.2643	212.006
Myanmar	Both	1994	0.33429	235.393	24.8906	210.502
Myanmar	Both	1995	0.339591	234.849	24.4588	210.39
Myanmar	Both	1996	0.345192	233.649	24.4439	209.205
Myanmar	Both	1997	0.350893	231.918	24.3242	207.594
Myanmar	Both	1998	0.356697	231.003	24.1672	206.836
Myanmar	Both	1999	0.363038	226.491	23.9561	202.535
Myanmar	Both	2000	0.37036	222.954	24.1229	198.831
Myanmar	Both	2001	0.378172	215.597	24.4879	191.109
Myanmar	Both	2002	0.386344	208.568	24.5279	184.04
Myanmar	Both	2003	0.395219	201.236	24.4154	176.821
Myanmar	Both	2004	0.404692	199.676	23.7997	175.876
Myanmar	Both	2005	0.414662	192.593	24.6054	167.987
Myanmar	Both	2006	0.424705	184.741	24.2297	160.511
Myanmar	Both	2007	0.434537	173.081	24.3822	148.699
Myanmar	Both	2008	0.443596	159.757	24.3676	135.389
Myanmar	Both	2009	0.451955	153.593	24.1595	129.434
Myanmar	Both	2010	0.46018	147.307	23.9461	123.361
Myanmar	Both	2011	0.467851	145.712	24.0065	121.706
Myanmar	Both	2012	0.475336	137.093	24.3057	112.787
Myanmar	Both	2013	0.482822	139.647	24.2673	115.38
Myanmar	Both	2014	0.490255	141.971	24.2393	117.732
Myanmar	Both	2015	0.497374	140.674	24.1451	116.529
Myanmar	Both	2016	0.504116	140.861	24.0588	116.802
Myanmar	Both	2017	0.510823	138.698	24.2083	114.489
Myanmar	Both	2018	0.517557	136.532	24.6317	111.9
Myanmar	Both	2019	0.524109	136.654	24.2123	112.442
Myanmar	Both	2020	0.529435	135.081	24.3927	110.688
Myanmar	Both	2021	0.533901	134.125	24.1943	109.931
Philippines	Both	1990	0.510012	187.335	24.6429	162.692
Philippines	Both	1991	0.513707	179.202	23.9994	155.203
Philippines	Both	1992	0.51711	176.497	24.4539	152.043
Philippines	Both	1993	0.5206	173.493	24.3243	149.169
Philippines	Both	1994	0.524614	165.625	24.1859	141.439
Philippines	Both	1995	0.528828	159.547	24.1189	135.429
Philippines	Both	1996	0.532939	157.939	24.4378	133.501
Philippines	Both	1997	0.53659	154.355	23.9093	130.445
Philippines	Both	1998	0.539496	151.76	24.0305	127.73
Philippines	Both	1999	0.542258	148.618	23.437	125.181
Philippines	Both	2000	0.544998	147.575	23.1997	124.375
Philippines	Both	2001	0.547409	149.294	23.1552	126.139
Philippines	Both	2002	0.549521	148.648	23.1771	125.471
Philippines	Both	2003	0.551568	148.509	22.9904	125.519
Philippines	Both	2004	0.553704	150.31	22.8835	127.426
Philippines	Both	2005	0.555664	152.847	22.966	129.881
Philippines	Both	2006	0.557976	152.759	22.9334	129.825
Philippines	Both	2007	0.560822	155.586	22.8763	132.71
Philippines	Both	2008	0.563975	159.855	22.8997	136.955
Philippines	Both	2009	0.567356	162.903	22.8104	140.092
Philippines	Both	2010	0.571766	162.506	22.8395	139.667
Philippines	Both	2011	0.57724	163.004	22.8018	140.203
Philippines	Both	2012	0.583768	160.705	22.795	137.91
Philippines	Both	2013	0.590838	158.096	22.8048	135.291
Philippines	Both	2014	0.598385	159.048	22.7909	136.257
Philippines	Both	2015	0.606216	162.704	22.0562	140.648
Philippines	Both	2016	0.614225	165.368	20.3093	145.058
Philippines	Both	2017	0.622315	167.756	17.1607	150.595
Philippines	Both	2018	0.630464	168.201	15.7359	152.466
Philippines	Both	2019	0.638547	167.294	15.756	151.538
Philippines	Both	2020	0.644867	154.032	15.5013	138.531
Philippines	Both	2021	0.651219	154.655	15.6695	138.986
Sri Lanka	Both	1990	0.522623	1497.88	24.0516	1473.83
Sri Lanka	Both	1991	0.528239	1399.15	24.7573	1374.39
Sri Lanka	Both	1992	0.533346	1363.39	24.081	1339.31
Sri Lanka	Both	1993	0.538891	1218.74	23.7629	1194.98
Sri Lanka	Both	1994	0.545125	1282.86	23.2093	1259.65
Sri Lanka	Both	1995	0.551744	1436.4	23.0175	1413.39
Sri Lanka	Both	1996	0.558939	1577.05	22.8849	1554.16
Sri Lanka	Both	1997	0.566128	1635.9	22.8496	1613.05
Sri Lanka	Both	1998	0.572326	1417.58	22.8108	1394.77
Sri Lanka	Both	1999	0.57763	1354.08	22.8103	1331.27
Sri Lanka	Both	2000	0.582943	1355.08	22.8151	1332.26
Sri Lanka	Both	2001	0.587557	1134.47	22.8176	1111.65
Sri Lanka	Both	2002	0.592359	1021.02	22.7961	998.22
Sri Lanka	Both	2003	0.59741	994.985	22.7769	972.208
Sri Lanka	Both	2004	0.60225	838.147	22.8188	815.328
Sri Lanka	Both	2005	0.606907	790.279	22.0873	768.192
Sri Lanka	Both	2006	0.611807	738.075	20.4137	717.661
Sri Lanka	Both	2007	0.616979	674.647	18.7771	655.87
Sri Lanka	Both	2008	0.622414	679.836	17.2932	662.543
Sri Lanka	Both	2009	0.62815	630.16	16.5435	613.616
Sri Lanka	Both	2010	0.634263	594.19	15.5572	578.633
Sri Lanka	Both	2011	0.6408	652.602	15.6529	636.949
Sri Lanka	Both	2012	0.64805	605.359	15.8622	589.497
Sri Lanka	Both	2013	0.655436	531.17	15.7834	515.387
Sri Lanka	Both	2014	0.662782	468.218	15.5058	452.713
Sri Lanka	Both	2015	0.66976	451.794	15.8158	435.978
Sri Lanka	Both	2016	0.676277	479.05	15.412	463.638
Sri Lanka	Both	2017	0.682405	474.612	15.4291	459.182
Sri Lanka	Both	2018	0.688126	479.847	15.6708	464.176
Sri Lanka	Both	2019	0.693516	495.859	15.3091	480.55
Sri Lanka	Both	2020	0.697649	347.032	15.512	331.52
Sri Lanka	Both	2021	0.701535	482.703	15.5675	467.136
Thailand	Both	1990	0.506645	462.879	24.4778	438.402
Thailand	Both	1991	0.515911	486.375	24.202	462.174
Thailand	Both	1992	0.525162	506.997	24.3367	482.661
Thailand	Both	1993	0.534304	547.294	24.4324	522.862
Thailand	Both	1994	0.543326	578.459	23.2538	555.205
Thailand	Both	1995	0.552452	601.712	23.0266	578.685
Thailand	Both	1996	0.561302	611.961	22.8932	589.068
Thailand	Both	1997	0.568449	558.234	22.7762	535.457
Thailand	Both	1998	0.573818	487.856	22.8196	465.036
Thailand	Both	1999	0.578854	420.889	22.8137	398.075
Thailand	Both	2000	0.583501	389.219	22.7742	366.445
Thailand	Both	2001	0.587662	366.936	22.8068	344.129
Thailand	Both	2002	0.591759	367.063	22.8004	344.262
Thailand	Both	2003	0.596049	359.441	22.794	336.647
Thailand	Both	2004	0.600521	344.314	22.798	321.516
Thailand	Both	2005	0.605041	314.837	22.7992	292.038
Thailand	Both	2006	0.610357	314.933	22.0794	292.854
Thailand	Both	2007	0.616369	309.342	18.5345	290.807
Thailand	Both	2008	0.621068	300.35	17.0328	283.318
Thailand	Both	2009	0.624329	294.427	17.578	276.848
Thailand	Both	2010	0.628589	290.821	16.6619	274.159
Thailand	Both	2011	0.633227	279.496	16.2302	263.266
Thailand	Both	2012	0.638411	272.592	15.9954	256.596
Thailand	Both	2013	0.643673	264.84	15.7773	249.062
Thailand	Both	2014	0.648772	264.608	15.4756	249.133
Thailand	Both	2015	0.654016	272.464	15.8095	256.654
Thailand	Both	2016	0.659369	281.695	15.8853	265.81
Thailand	Both	2017	0.664804	272.396	15.6122	256.784
Thailand	Both	2018	0.670226	261.49	15.6247	245.866
Thailand	Both	2019	0.675274	258.004	15.5825	242.422
Thailand	Both	2020	0.67912	254.288	15.5957	238.693
Thailand	Both	2021	0.682548	247.949	15.5946	232.354
Timor-Leste	Both	1990	0.262468	329.984	133.944	196.04
Timor-Leste	Both	1991	0.270943	315.979	133.89	182.089
Timor-Leste	Both	1992	0.279917	312.366	133.682	178.684
Timor-Leste	Both	1993	0.289267	307.957	134.177	173.78
Timor-Leste	Both	1994	0.298763	298.836	133.407	165.43
Timor-Leste	Both	1995	0.308019	289.492	133.503	155.989
Timor-Leste	Both	1996	0.317589	278.83	25.3397	253.49
Timor-Leste	Both	1997	0.326705	263.011	24.3017	238.709
Timor-Leste	Both	1998	0.334894	256.405	24.6083	231.797
Timor-Leste	Both	1999	0.339252	248.296	24.6246	223.672
Timor-Leste	Both	2000	0.343794	251.278	24.4991	226.779
Timor-Leste	Both	2001	0.34949	238.992	24.6256	214.366
Timor-Leste	Both	2002	0.354162	195.798	24.2003	171.598
Timor-Leste	Both	2003	0.35844	209.291	24.6424	184.649
Timor-Leste	Both	2004	0.362688	124.062	24.4518	99.6102
Timor-Leste	Both	2005	0.366914	145.943	24.3393	121.604
Timor-Leste	Both	2006	0.370654	136.505	24.3482	112.157
Timor-Leste	Both	2007	0.375391	143.048	24.3423	118.705
Timor-Leste	Both	2008	0.381228	126.995	24.5048	102.49
Timor-Leste	Both	2009	0.387945	150.719	24.4276	126.291
Timor-Leste	Both	2010	0.394887	149.845	24.3547	125.49
Timor-Leste	Both	2011	0.401872	195.72	24.3566	171.364
Timor-Leste	Both	2012	0.40891	224.362	24.2743	200.088
Timor-Leste	Both	2013	0.415218	228.451	24.5224	203.929
Timor-Leste	Both	2014	0.421156	230.309	24.2495	206.059
Timor-Leste	Both	2015	0.426384	233.468	24.0831	209.385
Timor-Leste	Both	2016	0.431207	234.566	24.5648	210.001
Timor-Leste	Both	2017	0.43452	235.044	24.4297	210.614
Timor-Leste	Both	2018	0.437019	236.926	24.2596	212.666
Timor-Leste	Both	2019	0.440196	237.812	24.3523	213.459
Timor-Leste	Both	2020	0.442349	238.123	24.416	213.707
Timor-Leste	Both	2021	0.444668	236.531	24.1208	212.41
Viet Nam	Both	1990	0.40763	219.443	24.7159	194.727
Viet Nam	Both	1991	0.413217	214.868	24.0765	190.791
Viet Nam	Both	1992	0.419782	210.367	24.9242	185.443
Viet Nam	Both	1993	0.427072	206.054	24.2255	181.828
Viet Nam	Both	1994	0.435106	201.956	24.3126	177.643
Viet Nam	Both	1995	0.443859	197.774	24.2452	173.529
Viet Nam	Both	1996	0.453102	194.524	24.6253	169.899
Viet Nam	Both	1997	0.462854	191.392	24.2578	167.134
Viet Nam	Both	1998	0.472479	188.767	24.0299	164.737
Viet Nam	Both	1999	0.481446	185.68	24.208	161.472
Viet Nam	Both	2000	0.489802	180.553	24.3586	156.195
Viet Nam	Both	2001	0.49763	179.018	23.9473	155.071
Viet Nam	Both	2002	0.505453	179.753	24.0939	155.659
Viet Nam	Both	2003	0.513368	181.347	24.224	157.123
Viet Nam	Both	2004	0.521229	184.933	24.0061	160.927
Viet Nam	Both	2005	0.528956	187.284	24.2505	163.033
Viet Nam	Both	2006	0.536301	189.233	23.8268	165.406
Viet Nam	Both	2007	0.543343	189.793	23.342	166.451
Viet Nam	Both	2008	0.550127	189.235	23.239	165.996
Viet Nam	Both	2009	0.556456	191.184	22.9253	168.259
Viet Nam	Both	2010	0.562769	190.332	22.9291	167.403
Viet Nam	Both	2011	0.568945	189.716	22.8507	166.865
Viet Nam	Both	2012	0.575079	187.822	22.7914	165.031
Viet Nam	Both	2013	0.581029	185.697	22.7868	162.91
Viet Nam	Both	2014	0.586914	181.953	22.8006	159.152
Viet Nam	Both	2015	0.59285	178.766	22.8052	155.961
Viet Nam	Both	2016	0.598849	175.425	22.7818	152.643
Viet Nam	Both	2017	0.605019	172.303	22.7716	149.531
Viet Nam	Both	2018	0.611351	170.048	20.6358	149.412
Viet Nam	Both	2019	0.617734	167.87	18.9699	148.9
Viet Nam	Both	2020	0.62309	165.022	17.405	147.617
Viet Nam	Both	2021	0.627934	161.827	16.306	145.521
Fiji	Both	1990	0.534649	722.273	24.2492	698.024
Fiji	Both	1991	0.538778	718.631	23.8508	694.78
Fiji	Both	1992	0.543189	705.55	23.3477	682.202
Fiji	Both	1993	0.547776	714.033	23.0952	690.938
Fiji	Both	1994	0.552849	716.112	23.0111	693.101
Fiji	Both	1995	0.558531	702.754	22.8861	679.868
Fiji	Both	1996	0.565042	709.177	22.8875	686.289
Fiji	Both	1997	0.571188	724.089	22.8105	701.279
Fiji	Both	1998	0.577172	684.12	22.7823	661.338
Fiji	Both	1999	0.583574	696.501	22.8034	673.697
Fiji	Both	2000	0.589197	726.012	22.7889	703.223
Fiji	Both	2001	0.594497	724.613	22.8028	701.81
Fiji	Both	2002	0.599322	695.422	22.7991	672.623
Fiji	Both	2003	0.60349	732.155	22.7965	709.358
Fiji	Both	2004	0.607545	709.995	22.155	687.84
Fiji	Both	2005	0.610813	682.373	22.1159	660.257
Fiji	Both	2006	0.613933	660.744	20.3128	640.431
Fiji	Both	2007	0.616583	653.771	19.269	634.502
Fiji	Both	2008	0.618959	634.438	19.0268	615.412
Fiji	Both	2009	0.620883	615.607	17.5259	598.081
Fiji	Both	2010	0.623309	640.258	17.5296	622.728
Fiji	Both	2011	0.626438	664.916	16.4601	648.456
Fiji	Both	2012	0.629881	673.34	16.3534	656.986
Fiji	Both	2013	0.634278	665.172	15.6424	649.53
Fiji	Both	2014	0.63939	650.98	15.6606	635.319
Fiji	Both	2015	0.645026	644.571	16.0215	628.55
Fiji	Both	2016	0.650743	637.689	15.9251	621.764
Fiji	Both	2017	0.656464	626.925	15.5867	611.338
Fiji	Both	2018	0.661991	618.638	15.4803	603.157
Fiji	Both	2019	0.667061	610.474	15.4462	595.028
Fiji	Both	2020	0.671431	603.341	15.5804	587.761
Fiji	Both	2021	0.675052	585.512	15.3856	570.127
Kiribati	Both	1990	0.41039	1223.87	24.2253	1199.64
Kiribati	Both	1991	0.412884	1218.08	24.4441	1193.64
Kiribati	Both	1992	0.415578	1215.99	24.3855	1191.6
Kiribati	Both	1993	0.418482	1222.6	23.9047	1198.69
Kiribati	Both	1994	0.421716	1210.3	24.2339	1186.07
Kiribati	Both	1995	0.425024	1205.1	24.4552	1180.64
Kiribati	Both	1996	0.428301	1201.49	24.4354	1177.05
Kiribati	Both	1997	0.431642	1199.36	24.4021	1174.96
Kiribati	Both	1998	0.435742	1194.16	24.2388	1169.92
Kiribati	Both	1999	0.439693	1194.79	24.4729	1170.31
Kiribati	Both	2000	0.444436	1194.67	24.3323	1170.34
Kiribati	Both	2001	0.448782	1182.4	24.3532	1158.05
Kiribati	Both	2002	0.453462	1168.66	24.3391	1144.33
Kiribati	Both	2003	0.458208	1162.47	24.4126	1138.06
Kiribati	Both	2004	0.462336	1156.34	24.5378	1131.8
Kiribati	Both	2005	0.466722	1157.83	24.2243	1133.6
Kiribati	Both	2006	0.470557	1164.59	24.3633	1140.22
Kiribati	Both	2007	0.474227	1175.34	24.1912	1151.15
Kiribati	Both	2008	0.477202	1187.69	24.4145	1163.28
Kiribati	Both	2009	0.480036	1189.89	24.2731	1165.62
Kiribati	Both	2010	0.482448	1186.69	24.135	1162.56
Kiribati	Both	2011	0.485028	1185.21	24.2199	1160.99
Kiribati	Both	2012	0.488176	1166.98	24.3451	1142.64
Kiribati	Both	2013	0.491881	1148.58	23.9843	1124.6
Kiribati	Both	2014	0.495317	1129.75	24.2082	1105.54
Kiribati	Both	2015	0.50006	1111.26	24.1216	1087.14
Kiribati	Both	2016	0.505208	1093.97	24.3372	1069.63
Kiribati	Both	2017	0.510019	1081.66	24.433	1057.23
Kiribati	Both	2018	0.51481	1063.03	23.9389	1039.09
Kiribati	Both	2019	0.519441	1045.33	24.3235	1021.01
Kiribati	Both	2020	0.523454	1036.94	24.258	1012.68
Kiribati	Both	2021	0.527187	1027.37	24.1833	1003.19
Marshall Islands	Both	1990	0.430839	923.587	24.2311	899.356
Marshall Islands	Both	1991	0.435571	938.564	24.1029	914.461
Marshall Islands	Both	1992	0.440491	955.512	24.0238	931.488
Marshall Islands	Both	1993	0.445479	976.476	24.4807	951.995
Marshall Islands	Both	1994	0.450848	1108.4	24.1297	1084.27
Marshall Islands	Both	1995	0.45686	1123.83	24.3024	1099.52
Marshall Islands	Both	1996	0.461209	1137.78	24.4372	1113.35
Marshall Islands	Both	1997	0.464753	1164.08	24.2799	1139.8
Marshall Islands	Both	1998	0.468133	1187.55	24.2212	1163.33
Marshall Islands	Both	1999	0.471293	1208.25	24.2629	1183.99
Marshall Islands	Both	2000	0.474563	1229.92	24.2096	1205.71
Marshall Islands	Both	2001	0.478588	1241	24.1231	1216.88
Marshall Islands	Both	2002	0.482776	1248.77	24.2481	1224.52
Marshall Islands	Both	2003	0.486249	1257.97	24.6153	1233.35
Marshall Islands	Both	2004	0.489573	1261.65	24.2611	1237.39
Marshall Islands	Both	2005	0.493271	1263.88	24.1326	1239.74
Marshall Islands	Both	2006	0.497456	1259.88	24.403	1235.48
Marshall Islands	Both	2007	0.50225	1243.54	24.2617	1219.27
Marshall Islands	Both	2008	0.50636	1230.64	24.397	1206.24
Marshall Islands	Both	2009	0.510795	1215.14	24.3128	1190.82
Marshall Islands	Both	2010	0.516085	1200.83	24.3082	1176.52
Marshall Islands	Both	2011	0.521177	1188.53	24.1062	1164.42
Marshall Islands	Both	2012	0.526042	1176.92	24.1354	1152.78
Marshall Islands	Both	2013	0.531446	1163.26	24.0815	1139.18
Marshall Islands	Both	2014	0.53664	1153.39	23.7758	1129.61
Marshall Islands	Both	2015	0.541793	1145.92	23.1243	1122.8
Marshall Islands	Both	2016	0.546783	1136.2	23.4334	1112.77
Marshall Islands	Both	2017	0.552065	1127.19	22.9683	1104.23
Marshall Islands	Both	2018	0.557599	1118.74	22.9968	1095.74
Marshall Islands	Both	2019	0.563429	1110.89	22.9216	1087.97
Marshall Islands	Both	2020	0.568838	1106.07	22.793	1083.28
Marshall Islands	Both	2021	0.574091	1094.22	22.7721	1071.44
Micronesia (Federated States of)	Both	1990	0.462512	1346.94	24.5346	1322.4
Micronesia (Federated States of)	Both	1991	0.468145	1358.11	24.1144	1333.99
Micronesia (Federated States of)	Both	1992	0.473793	1361.24	24.1539	1337.08
Micronesia (Federated States of)	Both	1993	0.47994	1360.31	24.376	1335.93
Micronesia (Federated States of)	Both	1994	0.4853	1357.6	24.1774	1333.43
Micronesia (Federated States of)	Both	1995	0.491015	1330.21	24.3118	1305.9
Micronesia (Federated States of)	Both	1996	0.49557	1314.1	24.1796	1289.92
Micronesia (Federated States of)	Both	1997	0.49911	1296.26	24.3378	1271.92
Micronesia (Federated States of)	Both	1998	0.502862	1275.86	24.1306	1251.73
Micronesia (Federated States of)	Both	1999	0.506663	1259.02	24.3449	1234.68
Micronesia (Federated States of)	Both	2000	0.511004	1236.61	23.8502	1212.76
Micronesia (Federated States of)	Both	2001	0.515317	1211.19	24.4855	1186.71
Micronesia (Federated States of)	Both	2002	0.519546	1192.42	24.5093	1167.91
Micronesia (Federated States of)	Both	2003	0.52383	1168.78	24.3224	1144.45
Micronesia (Federated States of)	Both	2004	0.527611	1167.97	24.5515	1143.42
Micronesia (Federated States of)	Both	2005	0.531703	1159.29	24.4938	1134.8
Micronesia (Federated States of)	Both	2006	0.535719	1155.36	23.7898	1131.57
Micronesia (Federated States of)	Both	2007	0.539431	1146.26	24.0817	1122.18
Micronesia (Federated States of)	Both	2008	0.542766	1142.62	23.4962	1119.12
Micronesia (Federated States of)	Both	2009	0.546275	1136.71	23.2428	1113.47
Micronesia (Federated States of)	Both	2010	0.550123	1127.96	23.3361	1104.63
Micronesia (Federated States of)	Both	2011	0.55424	1125.11	23.0809	1102.03
Micronesia (Federated States of)	Both	2012	0.557966	1117.31	22.9435	1094.37
Micronesia (Federated States of)	Both	2013	0.561083	1111.78	22.9095	1088.87
Micronesia (Federated States of)	Both	2014	0.56384	1106.18	22.9465	1083.23
Micronesia (Federated States of)	Both	2015	0.567151	1098.42	22.8162	1075.6
Micronesia (Federated States of)	Both	2016	0.570458	1093.2	22.8419	1070.35
Micronesia (Federated States of)	Both	2017	0.57404	1084.69	22.7893	1061.9
Micronesia (Federated States of)	Both	2018	0.577555	1072.71	22.8036	1049.91
Micronesia (Federated States of)	Both	2019	0.581195	1062.98	22.7949	1040.19
Micronesia (Federated States of)	Both	2020	0.584527	1050.39	22.7945	1027.59
Micronesia (Federated States of)	Both	2021	0.587535	1039.44	22.7931	1016.65
Papua New Guinea	Both	1990	0.310669	99.8727	38.736	61.1366
Papua New Guinea	Both	1991	0.314967	102.253	29.0881	73.1653
Papua New Guinea	Both	1992	0.31953	100.839	24.1623	76.6771
Papua New Guinea	Both	1993	0.325006	101.305	24.812	76.4928
Papua New Guinea	Both	1994	0.330664	100.166	24.4965	75.6696
Papua New Guinea	Both	1995	0.335421	98.5726	24.7425	73.8301
Papua New Guinea	Both	1996	0.340349	103.57	24.4329	79.137
Papua New Guinea	Both	1997	0.344258	100.047	24.207	75.84
Papua New Guinea	Both	1998	0.347801	103.149	24.5452	78.6037
Papua New Guinea	Both	1999	0.351251	104.156	23.8484	80.3075
Papua New Guinea	Both	2000	0.354136	106.3	24.1343	82.1661
Papua New Guinea	Both	2001	0.356589	104.611	24.8006	79.8101
Papua New Guinea	Both	2002	0.358572	107.296	24.4651	82.8312
Papua New Guinea	Both	2003	0.360737	102.493	24.4054	78.0879
Papua New Guinea	Both	2004	0.362828	99.3098	24.5286	74.7811
Papua New Guinea	Both	2005	0.365295	99.8386	24.1989	75.6396
Papua New Guinea	Both	2006	0.367827	97.9303	24.1346	73.7957
Papua New Guinea	Both	2007	0.370794	101.669	24.5373	77.1318
Papua New Guinea	Both	2008	0.373426	98.6949	24.2947	74.4002
Papua New Guinea	Both	2009	0.376528	92.3069	24.289	68.0178
Papua New Guinea	Both	2010	0.380287	104.605	24.4639	80.1415
Papua New Guinea	Both	2011	0.383588	111.325	24.6241	86.7011
Papua New Guinea	Both	2012	0.386781	113.036	24.5672	88.4691
Papua New Guinea	Both	2013	0.389926	105.506	24.2055	81.3006
Papua New Guinea	Both	2014	0.394005	108.669	24.4098	84.2588
Papua New Guinea	Both	2015	0.398286	116.841	24.1148	92.7259
Papua New Guinea	Both	2016	0.402407	109.746	24.292	85.4543
Papua New Guinea	Both	2017	0.406153	111.643	24.5137	87.1298
Papua New Guinea	Both	2018	0.409165	108.789	24.0904	84.6986
Papua New Guinea	Both	2019	0.412311	116.601	24.2507	92.3498
Papua New Guinea	Both	2020	0.415187	112.997	24.3601	88.6367
Papua New Guinea	Both	2021	0.417797	109.625	24.5991	85.0258
Samoa	Both	1990	0.487491	966.405	24.3932	942.012
Samoa	Both	1991	0.490987	954.685	24.1242	930.56
Samoa	Both	1992	0.494027	945.124	24.2125	920.911
Samoa	Both	1993	0.497079	935.246	23.9687	911.277
Samoa	Both	1994	0.499485	925.015	24.3806	900.634
Samoa	Both	1995	0.50237	913.254	24.1577	889.096
Samoa	Both	1996	0.505778	896.514	24.3247	872.19
Samoa	Both	1997	0.509096	875.849	24.2263	851.622
Samoa	Both	1998	0.512368	850.049	24.1235	825.926
Samoa	Both	1999	0.515409	836.744	24.1165	812.627
Samoa	Both	2000	0.518902	812.352	24.3615	787.991
Samoa	Both	2001	0.522972	785.438	24.2415	761.196
Samoa	Both	2002	0.527243	767.57	24.1611	743.408
Samoa	Both	2003	0.531604	746.04	24.0356	722.005
Samoa	Both	2004	0.536003	740.961	23.7243	717.237
Samoa	Both	2005	0.540558	735.936	23.2608	712.675
Samoa	Both	2006	0.544812	733.167	23.154	710.013
Samoa	Both	2007	0.549111	726.332	23.2152	703.117
Samoa	Both	2008	0.553165	726.599	23.0769	703.522
Samoa	Both	2009	0.556474	738.914	23.0751	715.839
Samoa	Both	2010	0.559623	746.23	22.8913	723.339
Samoa	Both	2011	0.562892	750.204	22.9403	727.264
Samoa	Both	2012	0.56532	749.77	22.8396	726.93
Samoa	Both	2013	0.567449	751.505	22.8045	728.701
Samoa	Both	2014	0.569494	753.239	22.8482	730.391
Samoa	Both	2015	0.571999	755.134	22.8098	732.325
Samoa	Both	2016	0.575402	755.98	22.8167	733.163
Samoa	Both	2017	0.578925	751.766	22.7808	728.985
Samoa	Both	2018	0.582321	742.835	22.8205	720.014
Samoa	Both	2019	0.586257	730.72	22.8181	707.902
Samoa	Both	2020	0.590075	717.768	22.8028	694.965
Samoa	Both	2021	0.593393	702.693	22.7949	679.898
Solomon Islands	Both	1990	0.301217	1172.91	133.99	1038.92
Solomon Islands	Both	1991	0.305831	1201.12	134.098	1067.02
Solomon Islands	Both	1992	0.311432	1174.15	41.5254	1132.62
Solomon Islands	Both	1993	0.317151	1182.69	25.8725	1156.82
Solomon Islands	Both	1994	0.3233	1187.54	24.6716	1162.87
Solomon Islands	Both	1995	0.329969	1165.82	24.1879	1141.63
Solomon Islands	Both	1996	0.336208	1158.97	24.4717	1134.5
Solomon Islands	Both	1997	0.341836	1159.94	24.6327	1135.31
Solomon Islands	Both	1998	0.347135	1155.84	24.352	1131.49
Solomon Islands	Both	1999	0.351867	1166.59	24.7505	1141.84
Solomon Islands	Both	2000	0.354799	1117.09	24.2808	1092.81
Solomon Islands	Both	2001	0.356627	1074.82	24.7063	1050.12
Solomon Islands	Both	2002	0.35791	1098.58	24.4421	1074.14
Solomon Islands	Both	2003	0.359424	1108.49	24.6147	1083.87
Solomon Islands	Both	2004	0.361291	1094.72	24.7338	1069.99
Solomon Islands	Both	2005	0.36358	1060.04	24.0488	1035.99
Solomon Islands	Both	2006	0.366444	1077.13	24.1004	1053.03
Solomon Islands	Both	2007	0.369828	1074.46	24.788	1049.67
Solomon Islands	Both	2008	0.373765	1002.91	23.9152	978.995
Solomon Islands	Both	2009	0.377821	1064.39	24.4143	1039.98
Solomon Islands	Both	2010	0.382718	1037.13	24.1816	1012.95
Solomon Islands	Both	2011	0.388055	1101.9	24.3003	1077.6
Solomon Islands	Both	2012	0.393005	1106.72	24.2209	1082.5
Solomon Islands	Both	2013	0.397906	1113.78	24.5232	1089.25
Solomon Islands	Both	2014	0.402245	1124.13	24.4111	1099.72
Solomon Islands	Both	2015	0.406234	1123.46	24.5605	1098.9
Solomon Islands	Both	2016	0.410407	1098.6	24.4464	1074.15
Solomon Islands	Both	2017	0.414676	1097.37	24.1816	1073.19
Solomon Islands	Both	2018	0.418889	1093.94	24.4976	1069.44
Solomon Islands	Both	2019	0.422736	1095.01	24.5364	1070.48
Solomon Islands	Both	2020	0.426112	1087.96	24.4517	1063.51
Solomon Islands	Both	2021	0.42936	1064.16	24.2964	1039.87
Tonga	Both	1990	0.491807	262.755	24.5466	238.208
Tonga	Both	1991	0.498166	256.399	24.274	232.125
Tonga	Both	1992	0.50366	232.035	24.4526	207.583
Tonga	Both	1993	0.508904	234.068	24.1241	209.944
Tonga	Both	1994	0.514208	241.537	24.1518	217.385
Tonga	Both	1995	0.520215	230.288	24.5929	205.695
Tonga	Both	1996	0.525808	225.97	23.9915	201.978
Tonga	Both	1997	0.531009	244.419	24.1432	220.276
Tonga	Both	1998	0.536172	281.946	23.779	258.167
Tonga	Both	1999	0.541317	306.618	23.115	283.503
Tonga	Both	2000	0.546303	298.427	23.3216	275.106
Tonga	Both	2001	0.551054	295.506	23.0511	272.455
Tonga	Both	2002	0.556008	295.275	22.9289	272.346
Tonga	Both	2003	0.560736	288.305	22.877	265.428
Tonga	Both	2004	0.564806	270.374	22.8549	247.519
Tonga	Both	2005	0.568449	272.37	22.8244	249.546
Tonga	Both	2006	0.57162	273.31	22.8438	250.466
Tonga	Both	2007	0.574352	279.248	22.8233	256.425
Tonga	Both	2008	0.577305	278.553	22.7734	255.78
Tonga	Both	2009	0.579171	278.038	22.8162	255.222
Tonga	Both	2010	0.580657	279.75	22.8053	256.945
Tonga	Both	2011	0.582657	279.382	22.8046	256.578
Tonga	Both	2012	0.584771	273.601	22.7977	250.803
Tonga	Both	2013	0.587351	272.733	22.8036	249.929
Tonga	Both	2014	0.590827	270.053	22.8087	247.245
Tonga	Both	2015	0.594966	271.341	22.7628	248.579
Tonga	Both	2016	0.600344	269.866	22.8222	247.044
Tonga	Both	2017	0.606244	267.363	22.0025	245.361
Tonga	Both	2018	0.611954	267.246	20.5244	246.722
Tonga	Both	2019	0.617324	266.809	18.9741	247.834
Tonga	Both	2020	0.622104	264.636	17.5626	247.074
Tonga	Both	2021	0.62635	263.895	16.482	247.413
Vanuatu	Both	1990	0.3531	1016.13	24.4263	991.702
Vanuatu	Both	1991	0.357005	1075.43	24.7821	1050.65
Vanuatu	Both	1992	0.360893	1107.92	24.684	1083.23
Vanuatu	Both	1993	0.364444	1116.33	24.2721	1092.06
Vanuatu	Both	1994	0.368501	1129.56	24.5335	1105.02
Vanuatu	Both	1995	0.372479	1117.28	24.5655	1092.72
Vanuatu	Both	1996	0.376461	1120.73	24.3557	1096.38
Vanuatu	Both	1997	0.380667	1119.38	24.5484	1094.83
Vanuatu	Both	1998	0.38469	1117.11	24.2795	1092.83
Vanuatu	Both	1999	0.388301	1139.98	24.2266	1115.75
Vanuatu	Both	2000	0.392158	1119.09	24.3119	1094.78
Vanuatu	Both	2001	0.395325	1123.38	24.6754	1098.7
Vanuatu	Both	2002	0.397724	1076.97	24.6723	1052.3
Vanuatu	Both	2003	0.400396	1022.48	23.9024	998.582
Vanuatu	Both	2004	0.403226	1022.53	24.2113	998.319
Vanuatu	Both	2005	0.406489	1065.22	24.6508	1040.57
Vanuatu	Both	2006	0.410502	1063.23	24.3874	1038.84
Vanuatu	Both	2007	0.414916	1082.58	24.3666	1058.21
Vanuatu	Both	2008	0.419853	1077.28	24.3514	1052.93
Vanuatu	Both	2009	0.424855	1061.73	24.3173	1037.42
Vanuatu	Both	2010	0.429658	1046.3	24.1963	1022.1
Vanuatu	Both	2011	0.434283	1046.96	24.0897	1022.87
Vanuatu	Both	2012	0.438662	1029.85	24.1537	1005.7
Vanuatu	Both	2013	0.44272	1014.74	24.2069	990.531
Vanuatu	Both	2014	0.446687	1004.55	24.5206	980.028
Vanuatu	Both	2015	0.45033	995.636	24.3555	971.28
Vanuatu	Both	2016	0.454073	991.687	24.3418	967.345
Vanuatu	Both	2017	0.458017	983.275	24.3681	958.907
Vanuatu	Both	2018	0.46208	979.633	24.28	955.353
Vanuatu	Both	2019	0.466276	977.6	24.3454	953.254
Vanuatu	Both	2020	0.470038	976.094	24.7166	951.377
Vanuatu	Both	2021	0.473101	958.97	24.0848	934.885
Armenia	Both	1990	0.544415	164.37	23.4574	140.913
Armenia	Both	1991	0.547562	145.699	23.0419	122.657
Armenia	Both	1992	0.548975	166.038	23.2239	142.814
Armenia	Both	1993	0.551215	205.35	23.1242	182.225
Armenia	Both	1994	0.553784	243.873	22.9697	220.904
Armenia	Both	1995	0.556816	227.346	22.989	204.357
Armenia	Both	1996	0.560538	199.507	22.9136	176.593
Armenia	Both	1997	0.564627	186.838	22.8561	163.981
Armenia	Both	1998	0.569557	173.177	22.7955	150.382
Armenia	Both	1999	0.574323	157.123	22.8109	134.313
Armenia	Both	2000	0.579438	135.845	22.7781	113.067
Armenia	Both	2001	0.585419	130.682	22.7964	107.886
Armenia	Both	2002	0.592711	121.943	22.7905	99.1524
Armenia	Both	2003	0.600809	105.825	22.7849	83.0397
Armenia	Both	2004	0.609032	120.379	22.0174	98.3613
Armenia	Both	2005	0.61776	175.683	19.1535	156.529
Armenia	Both	2006	0.626688	201.857	16.3983	185.458
Armenia	Both	2007	0.635871	226.848	15.6158	211.232
Armenia	Both	2008	0.644432	238.488	15.9509	222.537
Armenia	Both	2009	0.649715	257.447	15.4357	242.011
Armenia	Both	2010	0.654812	262.344	15.4973	246.847
Armenia	Both	2011	0.659818	249.739	15.8076	233.931
Armenia	Both	2012	0.664833	225.242	15.44	209.802
Armenia	Both	2013	0.669534	207.055	15.6791	191.376
Armenia	Both	2014	0.673932	178.031	15.9254	162.106
Armenia	Both	2015	0.678055	171.41	15.9125	155.497
Armenia	Both	2016	0.681746	183.927	15.619	168.308
Armenia	Both	2017	0.68598	163.836	15.5026	148.333
Armenia	Both	2018	0.690277	149.677	15.4853	134.192
Armenia	Both	2019	0.694766	165.681	15.7247	149.957
Armenia	Both	2020	0.698269	127.383	15.2612	112.121
Armenia	Both	2021	0.701833	114.574	15.6409	98.9327
Azerbaijan	Both	1990	0.595986	137.32	22.8049	114.515
Azerbaijan	Both	1991	0.595808	159.276	22.7931	136.483
Azerbaijan	Both	1992	0.594651	223.693	22.7964	200.896
Azerbaijan	Both	1993	0.593543	239.19	22.8191	216.371
Azerbaijan	Both	1994	0.592089	234.332	22.7929	211.539
Azerbaijan	Both	1995	0.589441	173.585	22.7827	150.803
Azerbaijan	Both	1996	0.586316	134.96	22.7999	112.16
Azerbaijan	Both	1997	0.583222	124.694	22.7858	101.908
Azerbaijan	Both	1998	0.580393	122.514	22.7997	99.7144
Azerbaijan	Both	1999	0.579193	123.328	22.8101	100.518
Azerbaijan	Both	2000	0.580021	131.012	22.7974	108.214
Azerbaijan	Both	2001	0.582194	142.929	22.8099	120.119
Azerbaijan	Both	2002	0.585716	140.521	22.7908	117.73
Azerbaijan	Both	2003	0.590039	142.156	22.8162	119.34
Azerbaijan	Both	2004	0.594646	144.992	22.7945	122.197
Azerbaijan	Both	2005	0.602485	151.684	22.815	128.869
Azerbaijan	Both	2006	0.613771	149.981	20.7129	129.268
Azerbaijan	Both	2007	0.626111	147.757	16.4826	131.274
Azerbaijan	Both	2008	0.636901	153.731	15.489	138.242
Azerbaijan	Both	2009	0.645163	155.706	15.8122	139.894
Azerbaijan	Both	2010	0.652057	155.119	15.5731	139.546
Azerbaijan	Both	2011	0.657972	146.42	15.7031	130.717
Azerbaijan	Both	2012	0.662897	134.709	15.6233	119.085
Azerbaijan	Both	2013	0.667659	138.909	15.3932	123.516
Azerbaijan	Both	2014	0.672163	141.553	15.4496	126.103
Azerbaijan	Both	2015	0.676245	131.121	15.807	115.314
Azerbaijan	Both	2016	0.679808	132.766	15.7607	117.005
Azerbaijan	Both	2017	0.683263	131.778	15.3929	116.386
Azerbaijan	Both	2018	0.686561	119.338	15.6034	103.735
Azerbaijan	Both	2019	0.689835	114.1	15.6529	98.4469
Azerbaijan	Both	2020	0.692605	100.777	15.3813	85.3958
Azerbaijan	Both	2021	0.694851	95.5186	15.7037	79.8149
Georgia	Both	1990	0.656136	213.255	15.6705	197.585
Georgia	Both	1991	0.662113	204.774	15.4418	189.332
Georgia	Both	1992	0.665021	215.455	15.5524	199.903
Georgia	Both	1993	0.663467	214.259	15.6235	198.636
Georgia	Both	1994	0.658134	216.357	15.4881	200.869
Georgia	Both	1995	0.651364	242.498	16.0138	226.484
Georgia	Both	1996	0.644558	252.386	15.881	236.505
Georgia	Both	1997	0.638526	268.319	15.8574	252.462
Georgia	Both	1998	0.633348	251.441	15.9371	235.504
Georgia	Both	1999	0.630278	207.035	16.3406	190.695
Georgia	Both	2000	0.630266	187.656	15.8506	171.806
Georgia	Both	2001	0.633388	207.792	15.7084	192.084
Georgia	Both	2002	0.63837	184.858	15.5377	169.321
Georgia	Both	2003	0.644066	139.799	15.574	124.225
Georgia	Both	2004	0.648921	125.671	16.0361	109.635
Georgia	Both	2005	0.653616	123.21	15.7318	107.478
Georgia	Both	2006	0.658403	132.837	15.8353	117.001
Georgia	Both	2007	0.663698	156.236	15.5681	140.668
Georgia	Both	2008	0.668442	195.466	15.4414	180.024
Georgia	Both	2009	0.672449	195.822	15.7312	180.091
Georgia	Both	2010	0.677035	197.613	15.7044	181.909
Georgia	Both	2011	0.681567	197.006	15.2604	181.746
Georgia	Both	2012	0.685519	193.508	15.4933	178.015
Georgia	Both	2013	0.688603	222.459	15.6117	206.847
Georgia	Both	2014	0.692155	229.679	15.76	213.919
Georgia	Both	2015	0.697316	240.771	15.6093	225.161
Georgia	Both	2016	0.703731	240.528	15.3979	225.13
Georgia	Both	2017	0.710875	211.395	15.4656	195.929
Georgia	Both	2018	0.717994	195.428	15.4309	179.997
Georgia	Both	2019	0.724536	193.498	15.5247	177.973
Georgia	Both	2020	0.729126	200.212	15.5231	184.689
Georgia	Both	2021	0.732474	189.029	12.8333	176.196
Kazakhstan	Both	1990	0.589436	746.665	22.7701	723.894
Kazakhstan	Both	1991	0.590968	819.375	22.7928	796.582
Kazakhstan	Both	1992	0.596128	949.85	22.8127	927.037
Kazakhstan	Both	1993	0.603138	1079.59	22.8121	1056.78
Kazakhstan	Both	1994	0.610591	1001.84	21.8397	980.005
Kazakhstan	Both	1995	0.618574	1034.87	19.0548	1015.82
Kazakhstan	Both	1996	0.626013	1058.19	16.6381	1041.55
Kazakhstan	Both	1997	0.631167	1077.2	16.0039	1061.19
Kazakhstan	Both	1998	0.635389	1018.87	15.6016	1003.27
Kazakhstan	Both	1999	0.64018	1016.26	15.8983	1000.36
Kazakhstan	Both	2000	0.64469	1108.94	15.6374	1093.3
Kazakhstan	Both	2001	0.648397	1117.58	15.7155	1101.86
Kazakhstan	Both	2002	0.651529	1130.26	15.3647	1114.9
Kazakhstan	Both	2003	0.654836	1155.74	15.8396	1139.9
Kazakhstan	Both	2004	0.658733	1195.37	15.3708	1180
Kazakhstan	Both	2005	0.662944	1212.33	15.7647	1196.56
Kazakhstan	Both	2006	0.667049	1235.61	15.7785	1219.83
Kazakhstan	Both	2007	0.671367	1258.01	15.5248	1242.49
Kazakhstan	Both	2008	0.676353	1177.01	15.5866	1161.43
Kazakhstan	Both	2009	0.681607	1077.21	15.6977	1061.51
Kazakhstan	Both	2010	0.686997	1050.41	15.4224	1034.98
Kazakhstan	Both	2011	0.691759	931.261	15.2707	915.99
Kazakhstan	Both	2012	0.695313	864.483	15.4393	849.043
Kazakhstan	Both	2013	0.699054	892.118	15.7421	876.376
Kazakhstan	Both	2014	0.703512	818.219	15.717	802.502
Kazakhstan	Both	2015	0.70823	744.962	15.4506	729.512
Kazakhstan	Both	2016	0.712569	675.206	15.6932	659.513
Kazakhstan	Both	2017	0.716027	621.002	15.6809	605.321
Kazakhstan	Both	2018	0.718532	609.239	15.454	593.785
Kazakhstan	Both	2019	0.720798	589.55	15.4877	574.062
Kazakhstan	Both	2020	0.722789	491.024	15.505	475.519
Kazakhstan	Both	2021	0.725144	478.489	15.4492	463.04
Kyrgyzstan	Both	1990	0.519408	537.234	24.5422	512.692
Kyrgyzstan	Both	1991	0.523747	536.25	24.048	512.202
Kyrgyzstan	Both	1992	0.527902	536.535	24.2942	512.241
Kyrgyzstan	Both	1993	0.532431	509.102	24.4063	484.696
Kyrgyzstan	Both	1994	0.536233	477.551	24.0625	453.488
Kyrgyzstan	Both	1995	0.539053	490.172	23.922	466.25
Kyrgyzstan	Both	1996	0.541629	462.43	23.2459	439.184
Kyrgyzstan	Both	1997	0.543341	488.87	23.1277	465.742
Kyrgyzstan	Both	1998	0.543259	529.922	23.1342	506.788
Kyrgyzstan	Both	1999	0.542867	514.674	23.3862	491.288
Kyrgyzstan	Both	2000	0.543036	512.222	23.2858	488.936
Kyrgyzstan	Both	2001	0.543806	552.77	23.2904	529.479
Kyrgyzstan	Both	2002	0.544375	519.724	23.3147	496.409
Kyrgyzstan	Both	2003	0.545649	456.433	23.2885	433.144
Kyrgyzstan	Both	2004	0.547262	412.084	22.9832	389.101
Kyrgyzstan	Both	2005	0.54826	424.702	23.1721	401.53
Kyrgyzstan	Both	2006	0.549384	432.524	23.2199	409.305
Kyrgyzstan	Both	2007	0.551146	463.154	23.227	439.927
Kyrgyzstan	Both	2008	0.553206	448.608	22.9062	425.702
Kyrgyzstan	Both	2009	0.555124	446.815	23.0082	423.807
Kyrgyzstan	Both	2010	0.556417	467.497	22.9677	444.529
Kyrgyzstan	Both	2011	0.558923	527.67	22.9109	504.759
Kyrgyzstan	Both	2012	0.561542	520.936	22.8928	498.043
Kyrgyzstan	Both	2013	0.565777	499.775	22.8004	476.975
Kyrgyzstan	Both	2014	0.570569	482.586	22.8809	459.705
Kyrgyzstan	Both	2015	0.575463	503.551	22.7785	480.772
Kyrgyzstan	Both	2016	0.580389	463.607	22.7838	440.823
Kyrgyzstan	Both	2017	0.585766	409.252	22.8174	386.435
Kyrgyzstan	Both	2018	0.591237	382.635	22.7878	359.847
Kyrgyzstan	Both	2019	0.596502	356.983	22.7999	334.183
Kyrgyzstan	Both	2020	0.6005	335.422	22.8054	312.617
Kyrgyzstan	Both	2021	0.603979	315.051	22.7875	292.264
Mongolia	Both	1990	0.46655	751.491	24.2178	727.273
Mongolia	Both	1991	0.472199	830.156	24.1284	806.028
Mongolia	Both	1992	0.477587	913.014	24.4936	888.52
Mongolia	Both	1993	0.482727	996.492	24.0635	972.428
Mongolia	Both	1994	0.488277	980.576	24.1802	956.396
Mongolia	Both	1995	0.495007	935.658	24.1557	911.503
Mongolia	Both	1996	0.501704	904.092	24.4061	879.686
Mongolia	Both	1997	0.508558	848.741	24.3496	824.392
Mongolia	Both	1998	0.514793	760.487	24.1787	736.308
Mongolia	Both	1999	0.520781	673.529	24.1907	649.338
Mongolia	Both	2000	0.52665	612.237	24.2594	587.977
Mongolia	Both	2001	0.53262	601.104	24.5202	576.583
Mongolia	Both	2002	0.538425	634.063	23.8492	610.214
Mongolia	Both	2003	0.543972	643.392	23.5335	619.858
Mongolia	Both	2004	0.549551	686.624	23.2375	663.387
Mongolia	Both	2005	0.55468	744.545	23.025	721.52
Mongolia	Both	2006	0.559561	711.098	22.933	688.165
Mongolia	Both	2007	0.564237	697.869	22.8728	674.996
Mongolia	Both	2008	0.568501	739.986	22.8486	717.138
Mongolia	Both	2009	0.571342	773.791	22.8212	750.97
Mongolia	Both	2010	0.574407	916.541	22.7799	893.761
Mongolia	Both	2011	0.578601	1086.6	22.8089	1063.79
Mongolia	Both	2012	0.583256	979.747	22.8088	956.938
Mongolia	Both	2013	0.588081	820.494	22.7982	797.696
Mongolia	Both	2014	0.592867	862.167	22.8073	839.36
Mongolia	Both	2015	0.59686	891.668	22.7884	868.88
Mongolia	Both	2016	0.600261	846.154	22.8027	823.352
Mongolia	Both	2017	0.603722	756.801	22.808	733.993
Mongolia	Both	2018	0.607502	610.49	22.0218	588.468
Mongolia	Both	2019	0.611251	591.73	20.1506	571.58
Mongolia	Both	2020	0.61463	773.768	20.4953	753.273
Mongolia	Both	2021	0.617622	541.853	18.8893	522.964
Tajikistan	Both	1990	0.466155	225.538	24.1901	201.347
Tajikistan	Both	1991	0.472342	218.684	24.0648	194.619
Tajikistan	Both	1992	0.475745	227.027	24.3315	202.695
Tajikistan	Both	1993	0.478239	254.655	24.291	230.364
Tajikistan	Both	1994	0.478726	295.1	23.9681	271.132
Tajikistan	Both	1995	0.477587	297.797	24.2815	273.515
Tajikistan	Both	1996	0.474346	286.955	24.2399	262.715
Tajikistan	Both	1997	0.470275	273.058	24.4173	248.641
Tajikistan	Both	1998	0.465342	243.931	24.1771	219.754
Tajikistan	Both	1999	0.460506	221.931	24.0123	197.918
Tajikistan	Both	2000	0.457061	218.822	24.4363	194.386
Tajikistan	Both	2001	0.456257	211.922	24.2551	187.667
Tajikistan	Both	2002	0.458808	209.023	24.4624	184.56
Tajikistan	Both	2003	0.46333	201.428	24.1917	177.237
Tajikistan	Both	2004	0.469154	195	24.1801	170.82
Tajikistan	Both	2005	0.474638	186.058	23.9131	162.145
Tajikistan	Both	2006	0.479652	180.173	24.2524	155.92
Tajikistan	Both	2007	0.484211	175.465	24.3568	151.108
Tajikistan	Both	2008	0.488441	172.336	24.3944	147.942
Tajikistan	Both	2009	0.492064	170.493	24.1127	146.38
Tajikistan	Both	2010	0.495894	169.295	24.3576	144.937
Tajikistan	Both	2011	0.49987	168.693	24.3309	144.362
Tajikistan	Both	2012	0.503954	169.452	24.369	145.083
Tajikistan	Both	2013	0.507971	168.664	24.1472	144.517
Tajikistan	Both	2014	0.51199	168.707	24.2139	144.493
Tajikistan	Both	2015	0.515783	167.251	24.4267	142.824
Tajikistan	Both	2016	0.519897	164.861	24.5019	140.359
Tajikistan	Both	2017	0.524493	156.98	24.7689	132.211
Tajikistan	Both	2018	0.529154	153.46	24.2441	129.216
Tajikistan	Both	2019	0.53377	150.68	24.22	126.46
Tajikistan	Both	2020	0.537691	141.655	24.0039	117.651
Tajikistan	Both	2021	0.541511	137.217	23.3778	113.839
Turkmenistan	Both	1990	0.563127	435.124	22.924	412.2
Turkmenistan	Both	1991	0.564939	471.495	22.8167	448.678
Turkmenistan	Both	1992	0.565588	499.651	22.8228	476.828
Turkmenistan	Both	1993	0.567174	498.768	22.852	475.916
Turkmenistan	Both	1994	0.567289	486.94	22.8055	464.135
Turkmenistan	Both	1995	0.567199	498.496	22.8132	475.683
Turkmenistan	Both	1996	0.567061	584.79	22.8641	561.926
Turkmenistan	Both	1997	0.565623	685.412	22.8106	662.602
Turkmenistan	Both	1998	0.564405	713.268	22.831	690.437
Turkmenistan	Both	1999	0.564716	692.825	22.7807	670.044
Turkmenistan	Both	2000	0.567421	648.52	22.8382	625.682
Turkmenistan	Both	2001	0.571044	602.514	22.7902	579.724
Turkmenistan	Both	2002	0.575596	624.619	22.8029	601.816
Turkmenistan	Both	2003	0.58082	601.237	22.8027	578.434
Turkmenistan	Both	2004	0.586712	632.885	22.8058	610.079
Turkmenistan	Both	2005	0.593389	668.844	22.8143	646.03
Turkmenistan	Both	2006	0.599896	699.044	22.7867	676.258
Turkmenistan	Both	2007	0.606042	641.775	21.8508	619.925
Turkmenistan	Both	2008	0.611923	621.457	20.6149	600.842
Turkmenistan	Both	2009	0.617653	560.365	18.6029	541.762
Turkmenistan	Both	2010	0.623235	534.984	17.1003	517.884
Turkmenistan	Both	2011	0.629234	529.585	16.581	513.004
Turkmenistan	Both	2012	0.635263	514.992	15.5884	499.404
Turkmenistan	Both	2013	0.641362	478.604	15.5834	463.021
Turkmenistan	Both	2014	0.647542	460.698	15.7857	444.912
Turkmenistan	Both	2015	0.653353	466.621	15.8835	450.738
Turkmenistan	Both	2016	0.658946	452.489	15.5704	436.918
Turkmenistan	Both	2017	0.664285	431.772	15.4244	416.348
Turkmenistan	Both	2018	0.669434	424.394	15.5805	408.814
Turkmenistan	Both	2019	0.674304	427.194	15.2168	411.977
Turkmenistan	Both	2020	0.678298	418.286	15.2421	403.044
Turkmenistan	Both	2021	0.682161	414.084	15.4149	398.669
Uzbekistan	Both	1990	0.500242	389.796	24.6119	365.184
Uzbekistan	Both	1991	0.501545	385.874	24.4609	361.414
Uzbekistan	Both	1992	0.502905	385.364	23.9941	361.37
Uzbekistan	Both	1993	0.506557	371.66	24.3153	347.345
Uzbekistan	Both	1994	0.511019	341.089	24.5482	316.54
Uzbekistan	Both	1995	0.516986	335.471	24.1838	311.287
Uzbekistan	Both	1996	0.524393	359.57	24.3386	335.232
Uzbekistan	Both	1997	0.532686	376.855	24.2694	352.585
Uzbekistan	Both	1998	0.541279	385.274	23.0641	362.21
Uzbekistan	Both	1999	0.549739	413.011	23.3676	389.643
Uzbekistan	Both	2000	0.557522	454.305	22.9373	431.368
Uzbekistan	Both	2001	0.564803	439.263	22.8273	416.436
Uzbekistan	Both	2002	0.57169	427.179	22.8143	404.364
Uzbekistan	Both	2003	0.578007	409.007	22.7832	386.224
Uzbekistan	Both	2004	0.583943	390.467	22.7836	367.683
Uzbekistan	Both	2005	0.589531	412.268	22.8111	389.457
Uzbekistan	Both	2006	0.594498	454.687	22.8144	431.872
Uzbekistan	Both	2007	0.599628	499.726	22.7899	476.936
Uzbekistan	Both	2008	0.604889	499.175	22.8021	476.372
Uzbekistan	Both	2009	0.610352	488.523	22.1136	466.409
Uzbekistan	Both	2010	0.616098	494.508	19.1805	475.328
Uzbekistan	Both	2011	0.621345	523.137	17.3968	505.741
Uzbekistan	Both	2012	0.626202	617.206	16.5842	600.622
Uzbekistan	Both	2013	0.630796	662.206	16.2294	645.977
Uzbekistan	Both	2014	0.635257	704.839	15.7515	689.087
Uzbekistan	Both	2015	0.639806	727.358	16.0739	711.284
Uzbekistan	Both	2016	0.644231	721.666	15.8279	705.838
Uzbekistan	Both	2017	0.648119	687.825	15.8058	672.019
Uzbekistan	Both	2018	0.651918	655.982	15.7775	640.204
Uzbekistan	Both	2019	0.655837	621.61	15.4699	606.14
Uzbekistan	Both	2020	0.659124	598.628	15.5602	583.068
Uzbekistan	Both	2021	0.662622	580.271	15.5647	564.706
Albania	Both	1990	0.557773	185.416	22.8846	162.531
Albania	Both	1991	0.555629	208.005	22.9527	185.052
Albania	Both	1992	0.553108	199.242	23.0285	176.213
Albania	Both	1993	0.552453	194.154	22.961	171.193
Albania	Both	1994	0.553764	189.363	23.0621	166.301
Albania	Both	1995	0.557041	204.323	23.1208	181.203
Albania	Both	1996	0.562249	219.436	22.9182	196.517
Albania	Both	1997	0.566803	243.282	22.8024	220.479
Albania	Both	1998	0.572534	262.509	22.8107	239.699
Albania	Both	1999	0.578295	244.313	22.7858	221.528
Albania	Both	2000	0.584664	223.279	22.7877	200.491
Albania	Both	2001	0.592413	214.395	22.7877	191.607
Albania	Both	2002	0.599866	207.754	22.777	184.977
Albania	Both	2003	0.606971	215.911	22.0975	193.813
Albania	Both	2004	0.613864	218.157	20.4423	197.715
Albania	Both	2005	0.62068	215.378	17.7734	197.605
Albania	Both	2006	0.627486	216.393	16.7176	199.675
Albania	Both	2007	0.634168	218.4	15.5825	202.817
Albania	Both	2008	0.640766	210.254	16.0707	194.183
Albania	Both	2009	0.646816	189.864	16.0554	173.809
Albania	Both	2010	0.652654	186.282	15.4397	170.842
Albania	Both	2011	0.658197	191.158	15.5844	175.574
Albania	Both	2012	0.663557	183.353	15.7091	167.644
Albania	Both	2013	0.66874	174.752	15.5591	159.193
Albania	Both	2014	0.674113	168.768	15.6583	153.11
Albania	Both	2015	0.679669	164.041	15.7065	148.334
Albania	Both	2016	0.685037	161.095	15.5864	145.508
Albania	Both	2017	0.690379	155.786	15.6089	140.177
Albania	Both	2018	0.695567	153.452	15.581	137.871
Albania	Both	2019	0.700288	149.626	15.5313	134.095
Albania	Both	2020	0.70379	78.7752	15.5335	63.2417
Albania	Both	2021	0.70685	79.5423	15.4379	64.1045
Bosnia and Herzegovina	Both	1990	0.541133	419.092	23.5218	395.57
Bosnia and Herzegovina	Both	1991	0.541346	551.742	23.5398	528.202
Bosnia and Herzegovina	Both	1992	0.539303	578.677	23.8407	554.836
Bosnia and Herzegovina	Both	1993	0.536032	487.254	23.8546	463.4
Bosnia and Herzegovina	Both	1994	0.533853	472.994	24.1381	448.856
Bosnia and Herzegovina	Both	1995	0.534026	467.131	24.2262	442.905
Bosnia and Herzegovina	Both	1996	0.545549	416.582	23.247	393.335
Bosnia and Herzegovina	Both	1997	0.563565	381.407	22.8814	358.525
Bosnia and Herzegovina	Both	1998	0.58183	364.931	22.8043	342.127
Bosnia and Herzegovina	Both	1999	0.597997	350.381	22.7879	327.593
Bosnia and Herzegovina	Both	2000	0.610951	344.701	20.7807	323.92
Bosnia and Herzegovina	Both	2001	0.621989	321.213	17.6697	303.543
Bosnia and Herzegovina	Both	2002	0.632076	322.249	16.0262	306.223
Bosnia and Herzegovina	Both	2003	0.640635	301.091	15.6247	285.466
Bosnia and Herzegovina	Both	2004	0.647794	284.421	15.7966	268.624
Bosnia and Herzegovina	Both	2005	0.653859	293.798	16.1823	277.616
Bosnia and Herzegovina	Both	2006	0.659814	290.402	15.4862	274.916
Bosnia and Herzegovina	Both	2007	0.665579	303.708	15.8196	287.889
Bosnia and Herzegovina	Both	2008	0.671101	287.263	15.7702	271.492
Bosnia and Herzegovina	Both	2009	0.676033	281.568	15.4291	266.139
Bosnia and Herzegovina	Both	2010	0.680824	282.211	15.3764	266.834
Bosnia and Herzegovina	Both	2011	0.685399	279.523	15.5107	264.012
Bosnia and Herzegovina	Both	2012	0.689507	278.024	15.5505	262.474
Bosnia and Herzegovina	Both	2013	0.693509	284.593	15.5108	269.082
Bosnia and Herzegovina	Both	2014	0.697032	261.924	15.7418	246.182
Bosnia and Herzegovina	Both	2015	0.700446	288.042	15.5855	272.456
Bosnia and Herzegovina	Both	2016	0.704079	293.168	15.5189	277.649
Bosnia and Herzegovina	Both	2017	0.708053	261.139	15.5001	245.639
Bosnia and Herzegovina	Both	2018	0.712347	253.331	15.5142	237.817
Bosnia and Herzegovina	Both	2019	0.716857	256.475	15.6711	240.803
Bosnia and Herzegovina	Both	2020	0.720202	171.416	15.328	156.088
Bosnia and Herzegovina	Both	2021	0.723078	160.928	15.5134	145.415
Bulgaria	Both	1990	0.633446	517.047	16.1542	500.893
Bulgaria	Both	1991	0.643069	526.205	15.7043	510.501
Bulgaria	Both	1992	0.651187	550.083	15.5344	534.548
Bulgaria	Both	1993	0.659162	578.382	15.7744	562.607
Bulgaria	Both	1994	0.66743	592.518	15.6974	576.821
Bulgaria	Both	1995	0.674	573.916	15.461	558.456
Bulgaria	Both	1996	0.678863	571.787	15.6961	556.091
Bulgaria	Both	1997	0.680221	600.121	15.673	584.448
Bulgaria	Both	1998	0.678497	558.401	15.5998	542.802
Bulgaria	Both	1999	0.677447	483.705	15.5739	468.132
Bulgaria	Both	2000	0.681005	431.627	15.5266	416.1
Bulgaria	Both	2001	0.686487	409.794	15.6698	394.124
Bulgaria	Both	2002	0.691512	395.486	15.4692	380.017
Bulgaria	Both	2003	0.695566	380.812	15.4289	365.383
Bulgaria	Both	2004	0.699882	354.778	15.8002	338.978
Bulgaria	Both	2005	0.704471	359.023	15.6213	343.402
Bulgaria	Both	2006	0.708868	366.062	15.5246	350.537
Bulgaria	Both	2007	0.713192	390.285	15.72	374.565
Bulgaria	Both	2008	0.717672	374.548	15.4724	359.076
Bulgaria	Both	2009	0.723677	323.466	15.5054	307.96
Bulgaria	Both	2010	0.730702	324.549	12.8388	311.71
Bulgaria	Both	2011	0.735749	340.373	13.2765	327.096
Bulgaria	Both	2012	0.739178	347.323	12.8115	334.511
Bulgaria	Both	2013	0.742136	296.843	13.0039	283.84
Bulgaria	Both	2014	0.745373	302.118	12.2582	289.859
Bulgaria	Both	2015	0.748979	252.134	12.3465	239.787
Bulgaria	Both	2016	0.752259	242.904	12.5825	230.322
Bulgaria	Both	2017	0.755666	250.49	12.0031	238.487
Bulgaria	Both	2018	0.759148	241.473	12.2805	229.192
Bulgaria	Both	2019	0.76236	246.401	12.3211	234.08
Bulgaria	Both	2020	0.76509	198.746	12.8234	185.923
Bulgaria	Both	2021	0.768151	201.409	12.2432	189.166
Croatia	Both	1990	0.668906	350.432	15.5286	334.903
Croatia	Both	1991	0.674725	377.561	15.8054	361.756
Croatia	Both	1992	0.678093	496.992	15.402	481.59
Croatia	Both	1993	0.678221	492.567	16.1024	476.464
Croatia	Both	1994	0.677548	463.254	15.8497	447.404
Croatia	Both	1995	0.677029	443.354	15.5103	427.843
Croatia	Both	1996	0.679507	467.4	15.4264	451.974
Croatia	Both	1997	0.685365	442.133	15.5789	426.554
Croatia	Both	1998	0.691366	432.72	15.8257	416.894
Croatia	Both	1999	0.696636	448.991	15.5151	433.476
Croatia	Both	2000	0.70304	402.676	15.4789	387.197
Croatia	Both	2001	0.709537	371.678	15.6229	356.055
Croatia	Both	2002	0.715383	354.615	15.5745	339.04
Croatia	Both	2003	0.72113	351.881	15.5598	336.321
Croatia	Both	2004	0.726328	316.048	15.5127	300.536
Croatia	Both	2005	0.732154	311.86	11.7667	300.094
Croatia	Both	2006	0.738067	309.674	12.8329	296.842
Croatia	Both	2007	0.743149	302.634	12.8092	289.825
Croatia	Both	2008	0.74847	294.684	13.691	280.993
Croatia	Both	2009	0.754066	287.769	13.1852	274.584
Croatia	Both	2010	0.759472	281.271	12.7666	268.504
Croatia	Both	2011	0.763686	243.374	13.4054	229.968
Croatia	Both	2012	0.767405	249.206	13.0835	236.122
Croatia	Both	2013	0.771152	258.254	11.7515	246.502
Croatia	Both	2014	0.774479	270.385	11.5977	258.787
Croatia	Both	2015	0.777866	243.301	11.7574	231.544
Croatia	Both	2016	0.781444	224.068	11.307	212.761
Croatia	Both	2017	0.785075	185.362	11.9675	173.394
Croatia	Both	2018	0.788671	194.575	11.8018	182.773
Croatia	Both	2019	0.792475	213.807	11.9859	201.821
Croatia	Both	2020	0.795462	198.205	11.6375	186.567
Croatia	Both	2021	0.798341	159.085	11.5752	147.51
Czechia	Both	1990	0.681848	364.728	15.4059	349.322
Czechia	Both	1991	0.688003	401.927	15.4981	386.429
Czechia	Both	1992	0.697578	410.953	15.3551	395.598
Czechia	Both	1993	0.710853	421.825	15.49	406.335
Czechia	Both	1994	0.72597	442.181	15.7863	426.394
Czechia	Both	1995	0.737982	448.489	12.3825	436.106
Czechia	Both	1996	0.746041	416.254	11.7503	404.504
Czechia	Both	1997	0.75168	390.613	12.0227	378.59
Czechia	Both	1998	0.757034	362.534	12.7014	349.832
Czechia	Both	1999	0.762429	354.191	12.8357	341.356
Czechia	Both	2000	0.767766	341.274	12.292	328.982
Czechia	Both	2001	0.772167	324.575	10.5613	314.014
Czechia	Both	2002	0.776928	316.452	11.8898	304.562
Czechia	Both	2003	0.782448	321.674	11.9418	309.732
Czechia	Both	2004	0.787126	325.696	11.0918	314.604
Czechia	Both	2005	0.791334	311.96	11.9007	300.059
Czechia	Both	2006	0.794923	305.275	11.8937	293.382
Czechia	Both	2007	0.798254	315.949	11.1684	304.781
Czechia	Both	2008	0.801765	324.155	11.8617	312.293
Czechia	Both	2009	0.804962	317.589	11.2921	306.297
Czechia	Both	2010	0.808747	325.151	11.7699	313.381
Czechia	Both	2011	0.812055	326.587	11.5227	315.064
Czechia	Both	2012	0.81423	318.317	11.8722	306.445
Czechia	Both	2013	0.815615	324.908	12.2396	312.669
Czechia	Both	2014	0.816227	271.759	11.566	260.193
Czechia	Both	2015	0.816565	230.594	12.4858	218.109
Czechia	Both	2016	0.817153	234.05	12.8544	221.196
Czechia	Both	2017	0.819068	247.375	10.6825	236.692
Czechia	Both	2018	0.822034	244.504	11.732	232.772
Czechia	Both	2019	0.824784	222.408	10.9509	211.457
Czechia	Both	2020	0.826627	169.574	10.9081	158.666
Czechia	Both	2021	0.82845	174.979	11.7121	163.267
Hungary	Both	1990	0.64942	479.757	15.8553	463.902
Hungary	Both	1991	0.653707	464.852	15.4782	449.374
Hungary	Both	1992	0.660383	501.935	15.8792	486.056
Hungary	Both	1993	0.667544	490.419	15.8595	474.56
Hungary	Both	1994	0.675051	473.54	15.7246	457.815
Hungary	Both	1995	0.683186	450.792	15.3615	435.431
Hungary	Both	1996	0.690883	414.759	15.8192	398.94
Hungary	Both	1997	0.697936	388.487	15.6186	372.868
Hungary	Both	1998	0.704203	387.975	15.6551	372.32
Hungary	Both	1999	0.709981	405.91	15.5781	390.332
Hungary	Both	2000	0.715805	381.194	15.6256	365.569
Hungary	Both	2001	0.722099	358.23	15.5729	342.657
Hungary	Both	2002	0.728385	356.306	15.7079	340.598
Hungary	Both	2003	0.734451	355.079	12.8101	342.269
Hungary	Both	2004	0.7401	351.375	12.3027	339.073
Hungary	Both	2005	0.745357	332.639	12.0661	320.572
Hungary	Both	2006	0.750515	328.977	12.3591	316.618
Hungary	Both	2007	0.754943	332.566	12.1368	320.429
Hungary	Both	2008	0.759317	338.321	11.3409	326.98
Hungary	Both	2009	0.763564	349.546	12.976	336.57
Hungary	Both	2010	0.767329	325.639	12.8199	312.819
Hungary	Both	2011	0.769702	328.149	11.4437	316.705
Hungary	Both	2012	0.770784	304.712	11.6133	293.099
Hungary	Both	2013	0.771562	265.57	12.1095	253.46
Hungary	Both	2014	0.772575	259.879	11.771	248.108
Hungary	Both	2015	0.774047	257.629	11.3799	246.249
Hungary	Both	2016	0.77615	246.906	12.9949	233.911
Hungary	Both	2017	0.779116	247.889	11.7753	236.114
Hungary	Both	2018	0.782084	235.456	11.798	223.658
Hungary	Both	2019	0.78491	212.784	11.6753	201.109
Hungary	Both	2020	0.78762	185.7	11.4977	174.202
Hungary	Both	2021	0.790755	203.07	11.387	191.683
North Macedonia	Both	1990	0.609026	239.81	22.0708	217.739
North Macedonia	Both	1991	0.611337	241.632	20.4724	221.16
North Macedonia	Both	1992	0.612709	275.681	20.5062	255.175
North Macedonia	Both	1993	0.613195	270.437	20.7932	249.644
North Macedonia	Both	1994	0.614363	259.463	20.8476	238.615
North Macedonia	Both	1995	0.616995	233.759	19.1768	214.582
North Macedonia	Both	1996	0.620944	234.883	17.5659	217.317
North Macedonia	Both	1997	0.626224	259.751	17.0216	242.729
North Macedonia	Both	1998	0.632059	291.814	15.7684	276.046
North Macedonia	Both	1999	0.636687	274.998	15.8593	259.138
North Macedonia	Both	2000	0.641651	250.876	15.5208	235.355
North Macedonia	Both	2001	0.64805	253.576	15.8885	237.687
North Macedonia	Both	2002	0.655399	280.144	15.8672	264.277
North Macedonia	Both	2003	0.663409	283.393	15.5845	267.808
North Macedonia	Both	2004	0.671238	245.465	15.4919	229.973
North Macedonia	Both	2005	0.678047	220.052	15.5497	204.502
North Macedonia	Both	2006	0.684044	217.885	15.5411	202.344
North Macedonia	Both	2007	0.689729	215.264	15.3096	199.955
North Macedonia	Both	2008	0.695377	205.281	15.4296	189.852
North Macedonia	Both	2009	0.700453	218.787	15.337	203.45
North Macedonia	Both	2010	0.705589	214.043	15.4263	198.617
North Macedonia	Both	2011	0.710593	205.074	15.371	189.703
North Macedonia	Both	2012	0.715173	210.491	15.5372	194.953
North Macedonia	Both	2013	0.719671	205.259	15.6661	189.593
North Macedonia	Both	2014	0.72409	205.496	15.6242	189.872
North Macedonia	Both	2015	0.728604	200.878	15.3438	185.534
North Macedonia	Both	2016	0.733174	207.77	12.6801	195.089
North Macedonia	Both	2017	0.73734	192.536	12.6877	179.848
North Macedonia	Both	2018	0.741334	179.409	13.4797	165.929
North Macedonia	Both	2019	0.745194	164.313	12.7329	151.58
North Macedonia	Both	2020	0.74785	167.456	12.6965	154.759
North Macedonia	Both	2021	0.75063	162.481	12.7606	149.721
Montenegro	Both	1990	0.674226	318.598	15.5776	303.02
Montenegro	Both	1991	0.674306	322.325	15.7857	306.54
Montenegro	Both	1992	0.672665	315.596	15.6435	299.952
Montenegro	Both	1993	0.668666	312.234	15.5682	296.666
Montenegro	Both	1994	0.665012	289.831	15.6447	274.186
Montenegro	Both	1995	0.662765	284.615	15.9172	268.698
Montenegro	Both	1996	0.663415	287.13	15.3753	271.755
Montenegro	Both	1997	0.665542	309.309	15.8377	293.472
Montenegro	Both	1998	0.669025	441.891	15.2993	426.592
Montenegro	Both	1999	0.672096	634.837	15.505	619.332
Montenegro	Both	2000	0.677307	620.787	15.5311	605.256
Montenegro	Both	2001	0.683433	525.365	15.6761	509.689
Montenegro	Both	2002	0.689939	459.954	15.4683	444.486
Montenegro	Both	2003	0.696518	434.952	15.5138	419.439
Montenegro	Both	2004	0.702998	403.885	15.6057	388.28
Montenegro	Both	2005	0.709065	373.764	15.5549	358.21
Montenegro	Both	2006	0.715459	356.535	15.6425	340.892
Montenegro	Both	2007	0.722504	355.895	15.4595	340.435
Montenegro	Both	2008	0.729982	395.837	15.7112	380.126
Montenegro	Both	2009	0.736539	403.096	13.1509	389.945
Montenegro	Both	2010	0.743348	319.118	11.7807	307.337
Montenegro	Both	2011	0.75008	270.597	12.9135	257.684
Montenegro	Both	2012	0.755578	277.01	11.9735	265.037
Montenegro	Both	2013	0.760887	292.881	12.0318	280.849
Montenegro	Both	2014	0.765777	279.397	12.7241	266.673
Montenegro	Both	2015	0.770561	256.902	11.5943	245.308
Montenegro	Both	2016	0.775201	262.18	10.8179	251.362
Montenegro	Both	2017	0.779765	281.329	12.0488	269.28
Montenegro	Both	2018	0.784409	288.498	11.5577	276.94
Montenegro	Both	2019	0.789027	306.283	10.9279	295.355
Montenegro	Both	2020	0.792554	315.006	11.8249	303.181
Montenegro	Both	2021	0.795801	271.685	11.3945	260.29
Poland	Both	1990	0.627228	357.839	16.986	340.853
Poland	Both	1991	0.632671	375.915	16.2411	359.674
Poland	Both	1992	0.640662	385.474	16.0203	369.453
Poland	Both	1993	0.64895	392.226	15.7471	376.479
Poland	Both	1994	0.658011	408.65	15.4249	393.225
Poland	Both	1995	0.666679	432.203	15.6918	416.511
Poland	Both	1996	0.674379	442.578	15.5817	426.997
Poland	Both	1997	0.682588	453.405	15.6273	437.778
Poland	Both	1998	0.690806	470.488	15.5925	454.895
Poland	Both	1999	0.698536	478.9	15.4321	463.468
Poland	Both	2000	0.706662	459.611	15.7458	443.865
Poland	Both	2001	0.714831	459.069	15.4922	443.577
Poland	Both	2002	0.722009	457.312	15.4425	441.87
Poland	Both	2003	0.728155	439.18	15.2993	423.881
Poland	Both	2004	0.733673	450.953	12.5346	438.418
Poland	Both	2005	0.738429	459.004	12.6991	446.305
Poland	Both	2006	0.742364	475.473	12.3495	463.124
Poland	Both	2007	0.746009	474.322	13.3196	461.002
Poland	Both	2008	0.750521	491.564	11.8608	479.703
Poland	Both	2009	0.756427	493.458	13.1182	480.34
Poland	Both	2010	0.763185	438.957	13.011	425.946
Poland	Both	2011	0.769407	430.847	12.8337	418.013
Poland	Both	2012	0.774681	443.65	11.5392	432.111
Poland	Both	2013	0.779434	443.878	11.9157	431.963
Poland	Both	2014	0.783682	416.824	11.9043	404.92
Poland	Both	2015	0.787445	380.516	11.9906	368.525
Poland	Both	2016	0.790651	331.344	12.4794	318.865
Poland	Both	2017	0.79453	325.748	11.8403	313.907
Poland	Both	2018	0.799479	299.003	12.0458	286.957
Poland	Both	2019	0.804791	294.929	11.8907	283.039
Poland	Both	2020	0.808795	267.773	11.9064	255.866
Poland	Both	2021	0.812043	264.634	11.3625	253.272
Romania	Both	1990	0.619299	243.943	18.772	225.171
Romania	Both	1991	0.626796	220.891	16.4471	204.444
Romania	Both	1992	0.630475	236.758	16.27	220.488
Romania	Both	1993	0.633801	246.434	16.3038	230.131
Romania	Both	1994	0.638372	251.337	15.4366	235.901
Romania	Both	1995	0.643719	256.47	15.7764	240.694
Romania	Both	1996	0.648104	273.296	15.7203	257.576
Romania	Both	1997	0.651226	263.419	15.6937	247.725
Romania	Both	1998	0.654928	245.646	15.617	230.029
Romania	Both	1999	0.659545	272.664	15.7555	256.909
Romania	Both	2000	0.665294	274.957	15.4807	259.476
Romania	Both	2001	0.67202	276.212	15.6677	260.544
Romania	Both	2002	0.678297	281.701	15.5051	266.195
Romania	Both	2003	0.684075	274.428	15.5413	258.887
Romania	Both	2004	0.690417	295.101	15.3938	279.707
Romania	Both	2005	0.694999	288.372	15.0942	273.278
Romania	Both	2006	0.699491	293.389	15.55	277.839
Romania	Both	2007	0.704524	292.627	15.3893	277.238
Romania	Both	2008	0.710757	312.634	15.7351	296.899
Romania	Both	2009	0.717445	308.961	15.5442	293.417
Romania	Both	2010	0.723891	298.831	15.517	283.314
Romania	Both	2011	0.729018	285.529	15.7591	269.77
Romania	Both	2012	0.733892	272.963	12.5955	260.367
Romania	Both	2013	0.73788	244.552	12.3287	232.223
Romania	Both	2014	0.740395	239.339	12.0272	227.311
Romania	Both	2015	0.743474	240.143	12.6952	227.447
Romania	Both	2016	0.747059	224.918	13.0493	211.869
Romania	Both	2017	0.751117	230.749	12.7294	218.02
Romania	Both	2018	0.755533	218.597	12.403	206.194
Romania	Both	2019	0.760284	213.83	13.3887	200.441
Romania	Both	2020	0.764276	189.487	13.0896	176.398
Romania	Both	2021	0.768454	197.859	13.0571	184.802
Serbia	Both	1990	0.630511	533.126	16.1651	516.961
Serbia	Both	1991	0.638017	528.6	15.7101	512.89
Serbia	Both	1992	0.641972	498.361	16.0515	482.309
Serbia	Both	1993	0.642096	492.615	15.5621	477.053
Serbia	Both	1994	0.642223	492.608	15.7363	476.872
Serbia	Both	1995	0.64274	494.043	15.7132	478.33
Serbia	Both	1996	0.644846	490.164	15.7799	474.384
Serbia	Both	1997	0.647162	490.317	15.6686	474.649
Serbia	Both	1998	0.650246	446.469	15.3275	431.142
Serbia	Both	1999	0.655534	428.625	15.454	413.171
Serbia	Both	2000	0.660753	429.541	15.7349	413.806
Serbia	Both	2001	0.665407	407.256	15.6201	391.636
Serbia	Both	2002	0.671511	387.734	15.5212	372.213
Serbia	Both	2003	0.678335	392.848	15.6213	377.227
Serbia	Both	2004	0.68682	347.702	15.4303	332.271
Serbia	Both	2005	0.696098	310.33	15.3444	294.986
Serbia	Both	2006	0.704945	283.623	15.5844	268.038
Serbia	Both	2007	0.713242	255.66	15.7423	239.917
Serbia	Both	2008	0.721505	208.257	15.6326	192.624
Serbia	Both	2009	0.729966	222.88	15.4288	207.451
Serbia	Both	2010	0.740091	212.683	12.3808	200.302
Serbia	Both	2011	0.750073	208.867	13.3926	195.474
Serbia	Both	2012	0.757105	191.975	11.74	180.235
Serbia	Both	2013	0.762171	188.847	13.0667	175.78
Serbia	Both	2014	0.766043	181.87	12.887	168.983
Serbia	Both	2015	0.769842	176.174	11.3644	164.809
Serbia	Both	2016	0.773654	172.013	11.2587	160.754
Serbia	Both	2017	0.77746	174.935	12.236	162.699
Serbia	Both	2018	0.781495	166.15	10.9865	155.164
Serbia	Both	2019	0.785768	169.857	11.8926	157.964
Serbia	Both	2020	0.789183	150.416	11.5872	138.828
Serbia	Both	2021	0.792416	128.249	11.7166	116.533
Slovakia	Both	1990	0.653854	318.929	15.6982	303.231
Slovakia	Both	1991	0.658731	312.112	15.3715	296.741
Slovakia	Both	1992	0.66583	297.795	15.905	281.89
Slovakia	Both	1993	0.675968	302.151	15.5839	286.567
Slovakia	Both	1994	0.688136	317.24	15.397	301.843
Slovakia	Both	1995	0.697477	312.856	15.5471	297.309
Slovakia	Both	1996	0.704405	295.222	15.4619	279.76
Slovakia	Both	1997	0.711513	308.475	15.5699	292.905
Slovakia	Both	1998	0.719059	300.749	15.6326	285.116
Slovakia	Both	1999	0.726144	275.296	15.4205	259.876
Slovakia	Both	2000	0.734046	266.941	12.575	254.366
Slovakia	Both	2001	0.741393	261.511	13.7272	247.784
Slovakia	Both	2002	0.746791	273.859	13.2375	260.622
Slovakia	Both	2003	0.751167	281.086	12.3084	268.778
Slovakia	Both	2004	0.755837	265.765	12.2854	253.479
Slovakia	Both	2005	0.761724	262.763	13.0404	249.723
Slovakia	Both	2006	0.767673	260.507	12.7791	247.728
Slovakia	Both	2007	0.772914	285.768	11.5182	274.25
Slovakia	Both	2008	0.777197	297.52	11.1156	286.404
Slovakia	Both	2009	0.781052	255.996	10.8873	245.109
Slovakia	Both	2010	0.786254	243.152	11.7515	231.401
Slovakia	Both	2011	0.791465	260.513	11.5536	248.96
Slovakia	Both	2012	0.795456	261.529	12.0281	249.501
Slovakia	Both	2013	0.797904	240.932	12.2196	228.712
Slovakia	Both	2014	0.799619	237.592	11.5455	226.047
Slovakia	Both	2015	0.800394	234.057	11.7581	222.299
Slovakia	Both	2016	0.800878	216.972	12.473	204.499
Slovakia	Both	2017	0.802277	229.531	11.6052	217.926
Slovakia	Both	2018	0.804357	222.497	11.6024	210.895
Slovakia	Both	2019	0.806448	199.692	11.2477	188.445
Slovakia	Both	2020	0.808306	219.906	12.832	207.074
Slovakia	Both	2021	0.810611	174.764	10.9856	163.778
Slovenia	Both	1990	0.727464	480.51	15.346	465.164
Slovenia	Both	1991	0.732667	494.173	11.8669	482.306
Slovenia	Both	1992	0.737392	529.488	12.6329	516.855
Slovenia	Both	1993	0.741774	589.169	12.5654	576.603
Slovenia	Both	1994	0.746235	605.538	12.8778	592.66
Slovenia	Both	1995	0.750995	586.383	12.5404	573.843
Slovenia	Both	1996	0.756349	572.558	12.116	560.442
Slovenia	Both	1997	0.762275	577.779	12.1696	565.61
Slovenia	Both	1998	0.767729	615.4	12.2995	603.101
Slovenia	Both	1999	0.773236	561.704	12.6386	549.066
Slovenia	Both	2000	0.779578	527.247	11.5853	515.661
Slovenia	Both	2001	0.786241	516.52	11.439	505.081
Slovenia	Both	2002	0.791806	473.264	11.0162	462.248
Slovenia	Both	2003	0.796372	474.156	11.1177	463.039
Slovenia	Both	2004	0.800962	440.725	12.411	428.314
Slovenia	Both	2005	0.805601	382.597	11.8005	370.797
Slovenia	Both	2006	0.809709	378.446	10.7488	367.698
Slovenia	Both	2007	0.813006	387.164	11.3931	375.77
Slovenia	Both	2008	0.816347	398.831	11.0115	387.82
Slovenia	Both	2009	0.818879	341.361	11.8317	329.529
Slovenia	Both	2010	0.821178	344.461	11.5959	332.865
Slovenia	Both	2011	0.823024	296.251	12.1132	284.137
Slovenia	Both	2012	0.824337	242.945	11.8692	231.075
Slovenia	Both	2013	0.825826	261.722	11.3737	250.349
Slovenia	Both	2014	0.827799	270.745	10.9338	259.811
Slovenia	Both	2015	0.829837	281.803	12.786	269.017
Slovenia	Both	2016	0.831368	278.128	11.3418	266.787
Slovenia	Both	2017	0.833038	225.535	11.6569	213.878
Slovenia	Both	2018	0.835472	236.452	12.1132	224.339
Slovenia	Both	2019	0.838267	204.266	12.8181	191.447
Slovenia	Both	2020	0.840374	142.359	11.4708	130.888
Slovenia	Both	2021	0.842431	209.145	11.9685	197.176
Belarus	Both	1990	0.622447	420.61	17.1638	403.447
Belarus	Both	1991	0.627038	478.529	16.9944	461.535
Belarus	Both	1992	0.632892	554.409	16.0248	538.384
Belarus	Both	1993	0.639394	571.672	16.0332	555.639
Belarus	Both	1994	0.644653	567.711	15.9088	551.802
Belarus	Both	1995	0.64896	589.329	15.5573	573.771
Belarus	Both	1996	0.652855	570.683	15.6406	555.042
Belarus	Both	1997	0.655627	583.349	15.6967	567.653
Belarus	Both	1998	0.657246	623.617	15.4083	608.209
Belarus	Both	1999	0.660171	643.472	15.6458	627.826
Belarus	Both	2000	0.664706	635.826	15.7686	620.057
Belarus	Both	2001	0.671333	657.108	15.6071	641.501
Belarus	Both	2002	0.678122	690.102	15.4614	674.641
Belarus	Both	2003	0.684869	664.752	15.6992	649.053
Belarus	Both	2004	0.692502	657.885	15.3656	642.519
Belarus	Both	2005	0.698985	652.547	15.7617	636.785
Belarus	Both	2006	0.705119	621.915	15.4595	606.456
Belarus	Both	2007	0.711497	607.937	15.4914	592.445
Belarus	Both	2008	0.719121	606.573	15.2511	591.322
Belarus	Both	2009	0.727293	639.78	15.4981	624.282
Belarus	Both	2010	0.734955	644.735	12.1655	632.57
Belarus	Both	2011	0.739504	629.032	12.9396	616.093
Belarus	Both	2012	0.743469	541.114	12.9468	528.168
Belarus	Both	2013	0.748529	481.683	12.4428	469.241
Belarus	Both	2014	0.753511	418.109	13.2799	404.829
Belarus	Both	2015	0.758206	365.993	13.3895	352.604
Belarus	Both	2016	0.764328	360.06	13.1899	346.87
Belarus	Both	2017	0.771131	349.901	11.0625	338.838
Belarus	Both	2018	0.776569	345.743	12.1361	333.607
Belarus	Both	2019	0.780508	350.498	10.9123	339.586
Belarus	Both	2020	0.782382	343.788	11.8774	331.911
Belarus	Both	2021	0.784485	333.503	11.7423	321.761
Estonia	Both	1990	0.674968	744.024	15.6204	728.404
Estonia	Both	1991	0.685223	726.657	15.5829	711.074
Estonia	Both	1992	0.695587	749.078	15.6914	733.386
Estonia	Both	1993	0.703693	805.774	15.9515	789.823
Estonia	Both	1994	0.708456	814.36	15.605	798.755
Estonia	Both	1995	0.713173	784.258	15.4267	768.832
Estonia	Both	1996	0.718813	718.439	15.3221	703.117
Estonia	Both	1997	0.724652	685.634	15.5482	670.086
Estonia	Both	1998	0.729027	706.282	15.4435	690.838
Estonia	Both	1999	0.733251	693.192	12.2572	680.935
Estonia	Both	2000	0.739713	623.905	12.9169	610.988
Estonia	Both	2001	0.746602	624.992	12.3072	612.685
Estonia	Both	2002	0.75263	604.867	12.5727	592.294
Estonia	Both	2003	0.757816	560.83	13.0994	547.731
Estonia	Both	2004	0.763224	531.972	12.5231	519.449
Estonia	Both	2005	0.769112	535.032	12.8719	522.16
Estonia	Both	2006	0.774452	514.428	11.7101	502.718
Estonia	Both	2007	0.781074	468.059	12.193	455.866
Estonia	Both	2008	0.788599	467.735	11.6362	456.099
Estonia	Both	2009	0.794728	419.828	11.6978	408.13
Estonia	Both	2010	0.80083	396.066	11.5518	384.514
Estonia	Both	2011	0.806633	377.454	11.1243	366.33
Estonia	Both	2012	0.811109	337.861	12.2133	325.648
Estonia	Both	2013	0.814887	340.683	11.8502	328.833
Estonia	Both	2014	0.818771	400.184	11.1317	389.052
Estonia	Both	2015	0.823221	385.668	11.6341	374.034
Estonia	Both	2016	0.827364	297.619	11.2707	286.349
Estonia	Both	2017	0.830975	276.856	12.3002	264.556
Estonia	Both	2018	0.834566	298.178	11.9321	286.246
Estonia	Both	2019	0.838574	279.49	11.8267	267.664
Estonia	Both	2020	0.841817	239.962	11.3038	228.658
Estonia	Both	2021	0.844918	323.304	12.5124	310.791
Latvia	Both	1990	0.680194	701.665	15.4611	686.204
Latvia	Both	1991	0.688117	710.985	15.6833	695.302
Latvia	Both	1992	0.696157	741.914	15.7347	726.179
Latvia	Both	1993	0.70525	792.095	15.5826	776.512
Latvia	Both	1994	0.712531	800.943	15.4897	785.453
Latvia	Both	1995	0.717639	740.566	15.5811	724.985
Latvia	Both	1996	0.72114	707.994	15.3132	692.681
Latvia	Both	1997	0.723747	700.591	15.3567	685.234
Latvia	Both	1998	0.725427	677.298	15.3997	661.898
Latvia	Both	1999	0.72722	579.519	15.7694	563.75
Latvia	Both	2000	0.730951	558.016	13.1864	544.829
Latvia	Both	2001	0.736294	547.93	13.8731	534.057
Latvia	Both	2002	0.74187	521.226	13.0969	508.129
Latvia	Both	2003	0.748168	476.957	12.4174	464.539
Latvia	Both	2004	0.755263	465.84	12.3009	453.539
Latvia	Both	2005	0.761929	490.301	11.5323	478.769
Latvia	Both	2006	0.76846	484.729	12.897	471.832
Latvia	Both	2007	0.776482	496.772	12.3353	484.436
Latvia	Both	2008	0.786325	482.897	11.6377	471.259
Latvia	Both	2009	0.794504	469.532	11.4368	458.096
Latvia	Both	2010	0.798172	415.28	12.4511	402.829
Latvia	Both	2011	0.799081	412.204	11.4705	400.733
Latvia	Both	2012	0.801026	397.911	12.3302	385.581
Latvia	Both	2013	0.80266	384.359	12.1704	372.189
Latvia	Both	2014	0.803721	395.118	11.9703	383.147
Latvia	Both	2015	0.806986	342.055	11.2668	330.788
Latvia	Both	2016	0.811464	318.913	11.1157	307.798
Latvia	Both	2017	0.816923	312.407	12.4403	299.966
Latvia	Both	2018	0.82142	296.766	11.7853	284.98
Latvia	Both	2019	0.824782	287.277	11.3871	275.89
Latvia	Both	2020	0.8279	244.712	12.1663	232.546
Latvia	Both	2021	0.830664	172.34	11.285	161.055
Lithuania	Both	1990	0.668504	616.015	15.6669	600.348
Lithuania	Both	1991	0.673234	674.429	15.5832	658.846
Lithuania	Both	1992	0.680993	699.493	15.7263	683.767
Lithuania	Both	1993	0.687481	796.368	15.6526	780.716
Lithuania	Both	1994	0.691152	854.988	15.459	839.529
Lithuania	Both	1995	0.694734	846.999	15.4762	831.523
Lithuania	Both	1996	0.698591	789.861	15.3947	774.467
Lithuania	Both	1997	0.702841	753.879	15.5469	738.332
Lithuania	Both	1998	0.707468	728.102	15.4375	712.664
Lithuania	Both	1999	0.712834	816.778	15.5317	801.246
Lithuania	Both	2000	0.719897	819.2	15.4739	803.726
Lithuania	Both	2001	0.727134	835.373	15.8959	819.477
Lithuania	Both	2002	0.733793	807.419	12.1785	795.241
Lithuania	Both	2003	0.74123	750.761	13.1518	737.609
Lithuania	Both	2004	0.74895	729.614	12.9942	716.62
Lithuania	Both	2005	0.756352	709.104	12.938	696.166
Lithuania	Both	2006	0.763059	749.138	13.2745	735.863
Lithuania	Both	2007	0.77023	788.038	11.6842	776.354
Lithuania	Both	2008	0.778274	803.291	12.2948	790.997
Lithuania	Both	2009	0.78569	757.78	10.7886	746.991
Lithuania	Both	2010	0.793365	704.842	11.4135	693.428
Lithuania	Both	2011	0.800925	647.284	11.7399	635.544
Lithuania	Both	2012	0.807827	680.211	11.6219	668.589
Lithuania	Both	2013	0.81322	747.716	11.552	736.164
Lithuania	Both	2014	0.817886	703.234	11.8598	691.374
Lithuania	Both	2015	0.823113	661.631	11.7557	649.875
Lithuania	Both	2016	0.829304	524.537	11.4187	513.118
Lithuania	Both	2017	0.835872	471.242	11.157	460.085
Lithuania	Both	2018	0.841919	433.649	11.3927	422.256
Lithuania	Both	2019	0.847906	445.054	11.5923	433.462
Lithuania	Both	2020	0.852752	395.543	11.4366	384.106
Lithuania	Both	2021	0.856484	324.729	11.1746	313.554
Republic of Moldova	Both	1990	0.604252	403.164	22.7919	380.372
Republic of Moldova	Both	1991	0.607271	456.093	22.0159	434.077
Republic of Moldova	Both	1992	0.609665	460.336	21.9828	438.353
Republic of Moldova	Both	1993	0.614153	480.006	20.59	459.416
Republic of Moldova	Both	1994	0.617604	493.044	19.6918	473.352
Republic of Moldova	Both	1995	0.620951	464.978	17.3222	447.656
Republic of Moldova	Both	1996	0.623114	446.921	17.1399	429.781
Republic of Moldova	Both	1997	0.62437	435.75	17.8174	417.932
Republic of Moldova	Both	1998	0.624117	414.628	17.4524	397.176
Republic of Moldova	Both	1999	0.622835	432.448	17.3697	415.078
Republic of Moldova	Both	2000	0.622005	409.402	16.9755	392.426
Republic of Moldova	Both	2001	0.622936	386.366	17.2597	369.106
Republic of Moldova	Both	2002	0.625875	362.64	16.1214	346.519
Republic of Moldova	Both	2003	0.629985	344.511	16.1255	328.386
Republic of Moldova	Both	2004	0.635395	373.517	15.8647	357.652
Republic of Moldova	Both	2005	0.641531	385.752	15.9051	369.847
Republic of Moldova	Both	2006	0.647996	375.583	15.9126	359.671
Republic of Moldova	Both	2007	0.654216	395.123	15.9933	379.129
Republic of Moldova	Both	2008	0.661047	400.307	15.8856	384.421
Republic of Moldova	Both	2009	0.666284	409.012	15.4283	393.583
Republic of Moldova	Both	2010	0.67199	446.46	15.5845	430.876
Republic of Moldova	Both	2011	0.678004	462.902	15.5341	447.368
Republic of Moldova	Both	2012	0.68298	498.147	15.4134	482.734
Republic of Moldova	Both	2013	0.688519	453.07	15.6254	437.445
Republic of Moldova	Both	2014	0.694105	405.31	15.513	389.797
Republic of Moldova	Both	2015	0.699355	355.615	15.3387	340.276
Republic of Moldova	Both	2016	0.705145	378.979	15.3136	363.666
Republic of Moldova	Both	2017	0.711207	328.344	15.4493	312.895
Republic of Moldova	Both	2018	0.717244	270.636	15.5619	255.074
Republic of Moldova	Both	2019	0.723012	266.969	15.3979	251.571
Republic of Moldova	Both	2020	0.727711	248.314	15.4888	232.825
Republic of Moldova	Both	2021	0.732215	246.972	13.3278	233.644
Russian Federation	Both	1990	0.671601	707.378	16.0349	691.343
Russian Federation	Both	1991	0.680099	746.377	15.7965	730.581
Russian Federation	Both	1992	0.688068	829.245	15.5854	813.66
Russian Federation	Both	1993	0.692036	988.299	15.4754	972.823
Russian Federation	Both	1994	0.694145	1104.69	15.3157	1089.37
Russian Federation	Both	1995	0.697854	1104.29	15.3859	1088.91
Russian Federation	Both	1996	0.701468	1062.09	15.4457	1046.65
Russian Federation	Both	1997	0.703753	1023.28	15.4602	1007.82
Russian Federation	Both	1998	0.705199	1026.13	15.5922	1010.54
Russian Federation	Both	1999	0.706864	1128.48	15.8354	1112.65
Russian Federation	Both	2000	0.708644	1183.26	15.6965	1167.56
Russian Federation	Both	2001	0.71057	1193.47	15.5715	1177.89
Russian Federation	Both	2002	0.713461	1175.31	15.5548	1159.75
Russian Federation	Both	2003	0.718875	1169.5	15.7991	1153.7
Russian Federation	Both	2004	0.726305	1159.28	15.4864	1143.8
Russian Federation	Both	2005	0.733593	1201.18	12.2096	1188.97
Russian Federation	Both	2006	0.740065	1174.42	13.7964	1160.63
Russian Federation	Both	2007	0.746192	1164.13	13.1802	1150.95
Russian Federation	Both	2008	0.752623	1154.87	12.6729	1142.2
Russian Federation	Both	2009	0.75796	1081.41	12.3028	1069.11
Russian Federation	Both	2010	0.76332	987.045	12.2629	974.782
Russian Federation	Both	2011	0.767634	894.356	11.8155	882.541
Russian Federation	Both	2012	0.77192	829.114	11.691	817.423
Russian Federation	Both	2013	0.776527	740.494	11.6318	728.862
Russian Federation	Both	2014	0.780618	692.1	11.6132	680.487
Russian Federation	Both	2015	0.784914	615.432	12.1062	603.326
Russian Federation	Both	2016	0.79033	559.862	12.0482	547.814
Russian Federation	Both	2017	0.795669	510.609	11.9155	498.694
Russian Federation	Both	2018	0.800108	485.449	12.0701	473.379
Russian Federation	Both	2019	0.803658	458.805	12.4439	446.361
Russian Federation	Both	2020	0.806011	422.088	11.4466	410.641
Russian Federation	Both	2021	0.808536	422.06	11.7882	410.272
Ukraine	Both	1990	0.647461	403.878	15.8683	388.01
Ukraine	Both	1991	0.65195	427.769	15.7577	412.011
Ukraine	Both	1992	0.6576	456.45	15.5347	440.915
Ukraine	Both	1993	0.662867	499.129	15.7995	483.33
Ukraine	Both	1994	0.665506	531.332	15.6292	515.703
Ukraine	Both	1995	0.66695	566.238	15.5401	550.698
Ukraine	Both	1996	0.668105	540.633	15.6383	524.995
Ukraine	Both	1997	0.669208	530.69	15.652	515.038
Ukraine	Both	1998	0.670322	531.386	15.6562	515.729
Ukraine	Both	1999	0.670643	566.69	15.6512	551.039
Ukraine	Both	2000	0.671095	603.932	15.4371	588.495
Ukraine	Both	2001	0.672468	559.871	15.4425	544.428
Ukraine	Both	2002	0.674543	527.215	15.8062	511.409
Ukraine	Both	2003	0.678615	521.305	15.4853	505.82
Ukraine	Both	2004	0.685381	510.39	15.6215	494.768
Ukraine	Both	2005	0.692023	496.19	15.2474	480.943
Ukraine	Both	2006	0.698093	470.79	15.5573	455.233
Ukraine	Both	2007	0.704202	502.248	15.5239	486.724
Ukraine	Both	2008	0.71098	499.829	15.4326	484.396
Ukraine	Both	2009	0.716185	493.635	15.4137	478.221
Ukraine	Both	2010	0.72102	504.308	15.7477	488.561
Ukraine	Both	2011	0.724892	530.024	15.3963	514.628
Ukraine	Both	2012	0.728817	514.024	15.4727	498.552
Ukraine	Both	2013	0.734034	528.323	12.9049	515.418
Ukraine	Both	2014	0.739884	536.129	12.1413	523.987
Ukraine	Both	2015	0.743791	542.854	13.1018	529.752
Ukraine	Both	2016	0.746858	491.141	12.2661	478.875
Ukraine	Both	2017	0.750593	477.248	13.1751	464.073
Ukraine	Both	2018	0.754452	461.205	12.8809	448.324
Ukraine	Both	2019	0.75798	452.369	12.8145	439.554
Ukraine	Both	2020	0.75993	429.451	12.4808	416.97
Ukraine	Both	2021	0.760774	414.745	12.312	402.433
Brunei Darussalam	Both	1990	0.666082	113.516	15.3903	98.126
Brunei Darussalam	Both	1991	0.671234	116.409	15.5794	100.829
Brunei Darussalam	Both	1992	0.676703	109.317	15.5846	93.7323
Brunei Darussalam	Both	1993	0.682175	103.982	15.5177	88.4648
Brunei Darussalam	Both	1994	0.687394	105.457	15.3967	90.0602
Brunei Darussalam	Both	1995	0.692471	101.44	15.3047	86.1352
Brunei Darussalam	Both	1996	0.697602	94.1536	15.6233	78.5304
Brunei Darussalam	Both	1997	0.702944	90.0376	15.8339	74.2037
Brunei Darussalam	Both	1998	0.70863	85.1018	15.5052	69.5966
Brunei Darussalam	Both	1999	0.714851	82.9343	15.4729	67.4614
Brunei Darussalam	Both	2000	0.721552	86.0433	15.3739	70.6694
Brunei Darussalam	Both	2001	0.728535	82.408	15.3622	67.0459
Brunei Darussalam	Both	2002	0.735344	79.2329	13.0666	66.1663
Brunei Darussalam	Both	2003	0.741578	80.2686	12.5291	67.7396
Brunei Darussalam	Both	2004	0.747312	80.1042	12.0055	68.0987
Brunei Darussalam	Both	2005	0.752482	76.2474	13.7578	62.4896
Brunei Darussalam	Both	2006	0.757319	72.4691	12.6672	59.8019
Brunei Darussalam	Both	2007	0.761643	70.8943	12.56	58.3344
Brunei Darussalam	Both	2008	0.765714	60.6508	12.6417	48.009
Brunei Darussalam	Both	2009	0.769602	55.0382	11.6463	43.3919
Brunei Darussalam	Both	2010	0.773219	56.5226	12.7155	43.8071
Brunei Darussalam	Both	2011	0.776632	62.4771	11.4017	51.0753
Brunei Darussalam	Both	2012	0.780217	65.9476	12.3219	53.6257
Brunei Darussalam	Both	2013	0.784017	58.413	11.8508	46.5623
Brunei Darussalam	Both	2014	0.787733	52.3079	12.3672	39.9407
Brunei Darussalam	Both	2015	0.791368	49.5342	10.985	38.5491
Brunei Darussalam	Both	2016	0.794981	49.5504	11.5544	37.996
Brunei Darussalam	Both	2017	0.79831	52.5599	11.8688	40.6911
Brunei Darussalam	Both	2018	0.801437	50.0274	11.9482	38.0792
Brunei Darussalam	Both	2019	0.804499	39.9887	11.3315	28.6572
Brunei Darussalam	Both	2020	0.807424	45.8764	12.0561	33.8203
Brunei Darussalam	Both	2021	0.810234	40.9829	12.1763	28.8065
Japan	Both	1990	0.790254	218.616	12.0783	206.538
Japan	Both	1991	0.794616	215.959	12.2355	203.724
Japan	Both	1992	0.799156	236.127	10.9861	225.141
Japan	Both	1993	0.802973	235.937	11.4506	224.486
Japan	Both	1994	0.806689	253.847	12.0107	241.836
Japan	Both	1995	0.810511	251.38	11.9573	239.423
Japan	Both	1996	0.813871	250.938	11.3663	239.572
Japan	Both	1997	0.816676	263.81	12.4092	251.401
Japan	Both	1998	0.819016	332.451	11.8339	320.617
Japan	Both	1999	0.821067	333.344	12.2147	321.13
Japan	Both	2000	0.822939	319.596	12.3279	307.268
Japan	Both	2001	0.824723	308.828	11.7821	297.046
Japan	Both	2002	0.826937	300.022	11.3404	288.681
Japan	Both	2003	0.829392	329.958	11.763	318.195
Japan	Both	2004	0.832037	334.037	11.6884	322.348
Japan	Both	2005	0.834289	342.213	12.216	329.997
Japan	Both	2006	0.836222	353.685	11.5629	342.122
Japan	Both	2007	0.838294	343.065	11.5237	331.541
Japan	Both	2008	0.840301	354.274	11.6419	342.632
Japan	Both	2009	0.842134	346.884	12.2722	334.612
Japan	Both	2010	0.844362	349.05	11.8374	337.212
Japan	Both	2011	0.84675	368.156	11.3376	356.818
Japan	Both	2012	0.849061	362.14	11.8948	350.245
Japan	Both	2013	0.851357	348.394	12.3833	336.011
Japan	Both	2014	0.853693	341.406	11.4542	329.951
Japan	Both	2015	0.856097	340.313	10.7981	329.515
Japan	Both	2016	0.858698	337.217	11.3674	325.85
Japan	Both	2017	0.861393	354.046	11.7221	342.324
Japan	Both	2018	0.864237	369.061	11.0986	357.962
Japan	Both	2019	0.867148	383.701	11.642	372.058
Japan	Both	2020	0.869107	414.96	11.1649	403.795
Japan	Both	2021	0.871242	392.698	11.2557	381.443
Republic of Korea	Both	1990	0.692329	490.075	15.3885	474.687
Republic of Korea	Both	1991	0.702631	469.03	15.5594	453.471
Republic of Korea	Both	1992	0.712441	444.798	15.8533	428.945
Republic of Korea	Both	1993	0.722287	428.738	15.3838	413.354
Republic of Korea	Both	1994	0.732198	441.471	13.0148	428.456
Republic of Korea	Both	1995	0.74194	461.612	12.9594	448.652
Republic of Korea	Both	1996	0.751553	480.37	12.7414	467.629
Republic of Korea	Both	1997	0.760592	477.986	13.498	464.488
Republic of Korea	Both	1998	0.768282	454.693	12.1949	442.498
Republic of Korea	Both	1999	0.776773	397.255	11.8069	385.448
Republic of Korea	Both	2000	0.785429	363.769	11.3897	352.38
Republic of Korea	Both	2001	0.793496	339.912	12.358	327.554
Republic of Korea	Both	2002	0.801024	322.891	11.6368	311.254
Republic of Korea	Both	2003	0.807688	323.541	11.3234	312.218
Republic of Korea	Both	2004	0.813721	311.545	12.0293	299.515
Republic of Korea	Both	2005	0.819093	312.359	12.4161	299.943
Republic of Korea	Both	2006	0.82418	325.334	11.6846	313.649
Republic of Korea	Both	2007	0.829128	351.021	11.9213	339.1
Republic of Korea	Both	2008	0.833895	369.486	12.3369	357.149
Republic of Korea	Both	2009	0.838108	396.068	10.9778	385.09
Republic of Korea	Both	2010	0.842511	401.859	12.2014	389.658
Republic of Korea	Both	2011	0.846913	396.559	12.0093	384.55
Republic of Korea	Both	2012	0.85114	379.319	11.524	367.794
Republic of Korea	Both	2013	0.855441	366.932	11.6992	355.233
Republic of Korea	Both	2014	0.859666	368.755	11.1152	357.64
Republic of Korea	Both	2015	0.863907	351.095	10.9699	340.125
Republic of Korea	Both	2016	0.868318	350.635	11.3773	339.258
Republic of Korea	Both	2017	0.872618	346.434	11.5368	334.897
Republic of Korea	Both	2018	0.876823	357	12.1493	344.851
Republic of Korea	Both	2019	0.880732	358.314	11.3999	346.915
Republic of Korea	Both	2020	0.883718	351.596	11.1063	340.49
Republic of Korea	Both	2021	0.886675	314.109	11.4184	302.69
Singapore	Both	1990	0.686404	337.81	15.4184	322.392
Singapore	Both	1991	0.695056	299.955	15.3375	284.618
Singapore	Both	1992	0.703428	289.746	15.6398	274.107
Singapore	Both	1993	0.712315	281.425	15.379	266.046
Singapore	Both	1994	0.721257	276.419	15.3849	261.034
Singapore	Both	1995	0.729982	283.164	15.709	267.455
Singapore	Both	1996	0.739028	286.425	12.9081	273.517
Singapore	Both	1997	0.747572	279.766	13.3821	266.384
Singapore	Both	1998	0.754873	310.54	12.1597	298.381
Singapore	Both	1999	0.760831	311.991	11.8568	300.134
Singapore	Both	2000	0.767717	339.086	13.1924	325.894
Singapore	Both	2001	0.774295	339.922	11.6948	328.228
Singapore	Both	2002	0.779736	327.675	12.1148	315.56
Singapore	Both	2003	0.784166	307.707	12.0557	295.651
Singapore	Both	2004	0.789853	258.168	11.248	246.92
Singapore	Both	2005	0.796456	206.254	11.7815	194.472
Singapore	Both	2006	0.803343	207.175	11.5702	195.605
Singapore	Both	2007	0.810625	210.182	11.3756	198.806
Singapore	Both	2008	0.818124	230.359	12.2123	218.146
Singapore	Both	2009	0.824252	242.03	12.3893	229.64
Singapore	Both	2010	0.830222	223.568	10.8263	212.742
Singapore	Both	2011	0.83383	212.38	11.6104	200.769
Singapore	Both	2012	0.837392	220.479	12.5783	207.901
Singapore	Both	2013	0.84042	222.8	11.8406	210.959
Singapore	Both	2014	0.842895	236.071	12.6173	223.454
Singapore	Both	2015	0.845402	276.081	11.9657	264.115
Singapore	Both	2016	0.847597	273.374	11.4522	261.921
Singapore	Both	2017	0.849052	251.658	11.2918	240.366
Singapore	Both	2018	0.850763	273.89	10.6543	263.236
Singapore	Both	2019	0.852497	293.641	11.0327	282.608
Singapore	Both	2020	0.854296	293.308	11.9541	281.353
Singapore	Both	2021	0.856098	362.45	10.716	351.734
Australia	Both	1990	0.725983	490.124	15.4288	474.695
Australia	Both	1991	0.72976	478.981	15.3396	463.642
Australia	Both	1992	0.733901	478.22	12.4005	465.819
Australia	Both	1993	0.738375	430.889	13.3617	417.527
Australia	Both	1994	0.742847	442.743	12.9165	429.826
Australia	Both	1995	0.747427	432.072	12.6951	419.377
Australia	Both	1996	0.751992	474.432	13.0075	461.424
Australia	Both	1997	0.756634	505.132	12.8766	492.255
Australia	Both	1998	0.761133	481.221	12.2882	468.933
Australia	Both	1999	0.765698	441.862	13.2317	428.631
Australia	Both	2000	0.770224	413.92	11.9938	401.926
Australia	Both	2001	0.774663	380.4	12.2176	368.182
Australia	Both	2002	0.779361	362.632	11.3808	351.251
Australia	Both	2003	0.7836	345.422	11.4543	333.968
Australia	Both	2004	0.787017	314.134	11.3252	302.809
Australia	Both	2005	0.789616	305.358	11.0816	294.277
Australia	Both	2006	0.791156	317.213	11.8347	305.378
Australia	Both	2007	0.792533	331.863	11.8944	319.968
Australia	Both	2008	0.795293	323.09	11.8353	311.254
Australia	Both	2009	0.799174	322.329	12.0056	310.323
Australia	Both	2010	0.803562	349.38	12.1869	337.193
Australia	Both	2011	0.80752	360.355	11.9264	348.429
Australia	Both	2012	0.811644	378.448	12.4177	366.03
Australia	Both	2013	0.816454	405.088	12.3383	392.75
Australia	Both	2014	0.820841	392.202	12.4374	379.765
Australia	Both	2015	0.824861	396.424	11.611	384.813
Australia	Both	2016	0.82856	395.389	12.0533	383.336
Australia	Both	2017	0.831798	422.746	12.2136	410.532
Australia	Both	2018	0.835355	444.404	11.866	432.538
Australia	Both	2019	0.839317	461.374	11.5886	449.785
Australia	Both	2020	0.842051	454.953	12.1536	442.799
Australia	Both	2021	0.844253	414.086	11.9476	402.139
New Zealand	Both	1990	0.752322	731.22	12.5246	718.696
New Zealand	Both	1991	0.755616	753.511	12.367	741.144
New Zealand	Both	1992	0.759461	773.127	11.8621	761.264
New Zealand	Both	1993	0.763635	752.873	12.6394	740.233
New Zealand	Both	1994	0.767119	824.735	12.923	811.812
New Zealand	Both	1995	0.769998	849.075	12.1045	836.97
New Zealand	Both	1996	0.773575	894.133	11.5339	882.599
New Zealand	Both	1997	0.778206	929.502	11.1043	918.397
New Zealand	Both	1998	0.781731	846.132	11.1166	835.016
New Zealand	Both	1999	0.784429	737.258	11.9615	725.297
New Zealand	Both	2000	0.78766	674.01	11.6509	662.359
New Zealand	Both	2001	0.791426	648.136	11.9353	636.201
New Zealand	Both	2002	0.79452	617.189	12.0728	605.116
New Zealand	Both	2003	0.796287	668.152	11.6604	656.492
New Zealand	Both	2004	0.798177	685.513	11.6498	673.863
New Zealand	Both	2005	0.799107	657.015	11.4105	645.605
New Zealand	Both	2006	0.798457	683.816	12.0224	671.793
New Zealand	Both	2007	0.798448	608.793	12.3119	596.481
New Zealand	Both	2008	0.79967	655.038	11.6337	643.404
New Zealand	Both	2009	0.801728	682.343	11.9643	670.378
New Zealand	Both	2010	0.805133	687.358	12.2696	675.088
New Zealand	Both	2011	0.80976	717.679	12.1273	705.552
New Zealand	Both	2012	0.814958	757.684	11.0601	746.624
New Zealand	Both	2013	0.820146	658.448	11.7497	646.698
New Zealand	Both	2014	0.823909	599.313	11.7948	587.518
New Zealand	Both	2015	0.827462	613.757	11.63	602.127
New Zealand	Both	2016	0.831844	580.62	11.3851	569.235
New Zealand	Both	2017	0.836302	585.521	11.5894	573.932
New Zealand	Both	2018	0.840598	586.74	12.1643	574.575
New Zealand	Both	2019	0.844533	594.883	11.9093	582.974
New Zealand	Both	2020	0.847399	568.828	11.6492	557.179
New Zealand	Both	2021	0.849442	527.113	11.6414	515.472
Andorra	Both	1990	0.761464	219.147	12.8634	206.284
Andorra	Both	1991	0.764709	222.656	13.3125	209.344
Andorra	Both	1992	0.767188	221.656	13.1427	208.514
Andorra	Both	1993	0.768954	207.877	12.7935	195.084
Andorra	Both	1994	0.770024	203.871	11.6958	192.175
Andorra	Both	1995	0.770989	200.567	11.7541	188.813
Andorra	Both	1996	0.772403	195.445	11.2774	184.168
Andorra	Both	1997	0.774581	193.852	12.0446	181.807
Andorra	Both	1998	0.776973	189.533	11.6961	177.837
Andorra	Both	1999	0.77963	179.906	11.6645	168.242
Andorra	Both	2000	0.781977	174.713	12.7256	161.987
Andorra	Both	2001	0.785417	166.576	11.9309	154.645
Andorra	Both	2002	0.790159	156.105	12.0865	144.018
Andorra	Both	2003	0.797279	161.138	11.7138	149.424
Andorra	Both	2004	0.804732	165.082	12.0917	152.991
Andorra	Both	2005	0.812214	163.407	11.7253	151.682
Andorra	Both	2006	0.819787	158.109	11.0651	147.044
Andorra	Both	2007	0.826617	155.205	12.5262	142.679
Andorra	Both	2008	0.831822	150.571	11.1433	139.428
Andorra	Both	2009	0.83593	144.999	11.9931	133.005
Andorra	Both	2010	0.83949	145.591	11.4917	134.099
Andorra	Both	2011	0.842795	140.094	11.6006	128.493
Andorra	Both	2012	0.845811	134.16	12.0299	122.13
Andorra	Both	2013	0.84833	127.249	12.598	114.651
Andorra	Both	2014	0.85101	125.837	11.9544	113.882
Andorra	Both	2015	0.853591	123.896	10.6322	113.264
Andorra	Both	2016	0.856257	124.448	12.4152	112.033
Andorra	Both	2017	0.859477	119.992	11.9836	108.009
Andorra	Both	2018	0.862589	115.315	12.9389	102.376
Andorra	Both	2019	0.865621	109.829	10.8953	98.934
Andorra	Both	2020	0.867449	101.303	11.7435	89.5597
Andorra	Both	2021	0.869444	101.149	11.8243	89.3244
Austria	Both	1990	0.749854	466.96	13.1878	453.772
Austria	Both	1991	0.751653	456.239	12.9311	443.308
Austria	Both	1992	0.754375	475.397	12.5285	462.868
Austria	Both	1993	0.758805	481.29	12.5978	468.692
Austria	Both	1994	0.764704	475.493	12.8319	462.661
Austria	Both	1995	0.769827	460.618	11.4014	449.216
Austria	Both	1996	0.774447	430.402	12.3912	418.011
Austria	Both	1997	0.779233	410.171	12.4717	397.7
Austria	Both	1998	0.783521	429.672	11.8628	417.81
Austria	Both	1999	0.787452	441.069	12.0658	429.004
Austria	Both	2000	0.791848	459.734	11.1136	448.621
Austria	Both	2001	0.79577	429.177	11.6107	417.567
Austria	Both	2002	0.799154	400.898	12.2875	388.61
Austria	Both	2003	0.802043	403.937	11.5917	392.345
Austria	Both	2004	0.804889	403.084	12.6091	390.475
Austria	Both	2005	0.808419	382.239	12.072	370.167
Austria	Both	2006	0.812065	352.346	11.2563	341.089
Austria	Both	2007	0.815481	341.419	10.9403	330.479
Austria	Both	2008	0.818794	321.205	11.5067	309.699
Austria	Both	2009	0.821541	328.986	11.3367	317.649
Austria	Both	2010	0.8245	326.661	11.7959	314.865
Austria	Both	2011	0.828002	305.228	10.977	294.251
Austria	Both	2012	0.831113	289.558	12.6266	276.931
Austria	Both	2013	0.83368	292.735	11.7392	280.996
Austria	Both	2014	0.835839	323.507	10.432	313.075
Austria	Both	2015	0.83758	305.83	12.1391	293.691
Austria	Both	2016	0.839884	302.763	10.9023	291.861
Austria	Both	2017	0.843173	297.212	11.4751	285.737
Austria	Both	2018	0.846614	292.099	11.5502	280.548
Austria	Both	2019	0.849863	263.796	11.2524	252.544
Austria	Both	2020	0.85202	251.147	10.1212	241.026
Austria	Both	2021	0.853837	252.826	11.4717	241.354
Belgium	Both	1990	0.737391	322.45	13.2467	309.203
Belgium	Both	1991	0.742173	312.308	12.1514	300.156
Belgium	Both	1992	0.748012	346.152	12.8863	333.266
Belgium	Both	1993	0.753685	381.473	13.0507	368.423
Belgium	Both	1994	0.758904	405.557	13.4112	392.146
Belgium	Both	1995	0.76317	407.612	13.5972	394.015
Belgium	Both	1996	0.766826	387.773	12.536	375.237
Belgium	Both	1997	0.770814	386.905	12.1469	374.758
Belgium	Both	1998	0.774228	368.409	11.3196	357.09
Belgium	Both	1999	0.777041	367.243	12.2833	354.959
Belgium	Both	2000	0.780396	364.282	11.7083	352.574
Belgium	Both	2001	0.784713	350.52	11.5571	338.963
Belgium	Both	2002	0.788836	311.364	12.1635	299.2
Belgium	Both	2003	0.792014	324.79	11.9616	312.829
Belgium	Both	2004	0.795225	315.529	11.6287	303.901
Belgium	Both	2005	0.798497	280.098	11.5745	268.524
Belgium	Both	2006	0.801573	271.612	11.7967	259.815
Belgium	Both	2007	0.804613	294.403	12.1874	282.216
Belgium	Both	2008	0.807758	302.97	11.5423	291.428
Belgium	Both	2009	0.811056	287.492	11.5845	275.908
Belgium	Both	2010	0.81503	296.054	11.8509	284.203
Belgium	Both	2011	0.81947	311.318	11.1244	300.193
Belgium	Both	2012	0.824226	302.075	12.0053	290.07
Belgium	Both	2013	0.82862	272.839	11.1397	261.699
Belgium	Both	2014	0.832425	260.785	12.2121	248.573
Belgium	Both	2015	0.835878	238.704	10.698	228.006
Belgium	Both	2016	0.839463	239.686	11.5616	228.124
Belgium	Both	2017	0.843212	243.207	11.9365	231.271
Belgium	Both	2018	0.846618	227.194	11.9223	215.272
Belgium	Both	2019	0.849498	225.908	11.5248	214.383
Belgium	Both	2020	0.851347	191.715	12.4306	179.284
Belgium	Both	2021	0.853654	239.74	12.2788	227.461
Cyprus	Both	1990	0.648231	103.382	15.5767	87.8051
Cyprus	Both	1991	0.655726	107.992	15.3695	92.6223
Cyprus	Both	1992	0.666012	125.667	15.312	110.355
Cyprus	Both	1993	0.677547	129.226	15.7893	113.437
Cyprus	Both	1994	0.688829	124.363	15.5688	108.794
Cyprus	Both	1995	0.699924	128.934	15.7049	113.229
Cyprus	Both	1996	0.70984	131.801	15.6533	116.148
Cyprus	Both	1997	0.718864	130.758	15.3711	115.387
Cyprus	Both	1998	0.727964	136.275	15.2053	121.07
Cyprus	Both	1999	0.736846	138.271	12.8245	125.446
Cyprus	Both	2000	0.745199	138.326	12.2572	126.068
Cyprus	Both	2001	0.753595	134.438	12.2565	122.182
Cyprus	Both	2002	0.761502	129.394	12.5081	116.886
Cyprus	Both	2003	0.767896	122.188	11.8223	110.366
Cyprus	Both	2004	0.773765	113.792	12.0048	101.787
Cyprus	Both	2005	0.779031	114.243	12.3685	101.875
Cyprus	Both	2006	0.784561	106.083	11.9231	94.1603
Cyprus	Both	2007	0.792068	102.1	11.4284	90.6717
Cyprus	Both	2008	0.799454	105.006	11.8603	93.1457
Cyprus	Both	2009	0.805112	98.0766	11.5091	86.5675
Cyprus	Both	2010	0.80984	84.0441	11.6737	72.3704
Cyprus	Both	2011	0.813726	79.5946	12.5314	67.0632
Cyprus	Both	2012	0.816979	79.215	11.546	67.669
Cyprus	Both	2013	0.819381	82.2237	11.0974	71.1263
Cyprus	Both	2014	0.821184	82.3636	12.4255	69.9382
Cyprus	Both	2015	0.822733	77.5899	12.4705	65.1195
Cyprus	Both	2016	0.824284	67.7589	11.224	56.5349
Cyprus	Both	2017	0.82614	65.0825	11.0581	54.0245
Cyprus	Both	2018	0.828343	67.9889	12.3344	55.6545
Cyprus	Both	2019	0.830981	68.9385	11.8889	57.0496
Cyprus	Both	2020	0.83306	31.6131	11.2055	20.4076
Cyprus	Both	2021	0.835631	21.9375	12.6967	9.24081
Denmark	Both	1990	0.801155	279.976	11.6309	268.345
Denmark	Both	1991	0.80454	277.892	12.0112	265.881
Denmark	Both	1992	0.808164	286.408	12.0135	274.394
Denmark	Both	1993	0.811586	282.998	12.0823	270.916
Denmark	Both	1994	0.815139	271.301	12.0024	259.298
Denmark	Both	1995	0.819105	283.08	12.7572	270.323
Denmark	Both	1996	0.823375	295.021	12.2676	282.753
Denmark	Both	1997	0.82768	312.174	12.292	299.882
Denmark	Both	1998	0.831683	291.479	11.3414	280.138
Denmark	Both	1999	0.835382	285.021	11.5123	273.508
Denmark	Both	2000	0.839184	279.88	11.2647	268.616
Denmark	Both	2001	0.843178	261.732	12.1031	249.629
Denmark	Both	2002	0.847086	236.509	11.0512	225.458
Denmark	Both	2003	0.850441	206.785	11.6086	195.176
[truncated: 17,587 more rows]
