# Supplementary material for: Global adolescent self-harm (10–19 years): 1990–2021 trends, health inequalities, frontier analysis, and 2035 projections using global burden of disease data
Source: Front Public Health. 2026 Feb 3;14:1689706. doi: 10.3389/fpubh.2026.1689706 (PMC12909592; doi:10.3389/fpubh.2026.1689706)
Supplement: Supplementary file 6 [file Table_5.XLSX]

## Sheet: Supplementary Table 5 1990-2021
Supplementary Table 5. Global self-harm DALYs attributable to high alcohol use among adolescents (10–19 years): population attributable fraction (PAF, %) by sex, 1990–2021.
Measure	Location	Sex	Risk factor	Metric	Year	PAF (%)	Lower 95% UI	Upper 95% UI
DALYs (Disability-Adjusted Life Years)	Global	Both	High alcohol use	Percent	1990	2.43	0.69	4.51
DALYs (Disability-Adjusted Life Years)	Global	Both	High alcohol use	Percent	1991	2.45	0.7	4.43
DALYs (Disability-Adjusted Life Years)	Global	Both	High alcohol use	Percent	1992	2.51	0.72	4.57
DALYs (Disability-Adjusted Life Years)	Global	Both	High alcohol use	Percent	1993	2.62	0.79	4.72
DALYs (Disability-Adjusted Life Years)	Global	Both	High alcohol use	Percent	1994	2.73	0.83	4.94
DALYs (Disability-Adjusted Life Years)	Global	Both	High alcohol use	Percent	1995	2.78	0.85	5
DALYs (Disability-Adjusted Life Years)	Global	Both	High alcohol use	Percent	1996	2.77	0.86	4.94
DALYs (Disability-Adjusted Life Years)	Global	Both	High alcohol use	Percent	1997	2.74	0.84	4.89
DALYs (Disability-Adjusted Life Years)	Global	Both	High alcohol use	Percent	1998	2.68	0.82	4.79
DALYs (Disability-Adjusted Life Years)	Global	Both	High alcohol use	Percent	1999	2.64	0.82	4.67
DALYs (Disability-Adjusted Life Years)	Global	Both	High alcohol use	Percent	2000	2.64	0.83	4.7
DALYs (Disability-Adjusted Life Years)	Global	Both	High alcohol use	Percent	2001	2.7	0.84	4.76
DALYs (Disability-Adjusted Life Years)	Global	Both	High alcohol use	Percent	2002	2.75	0.86	4.86
DALYs (Disability-Adjusted Life Years)	Global	Both	High alcohol use	Percent	2003	2.72	0.87	4.85
DALYs (Disability-Adjusted Life Years)	Global	Both	High alcohol use	Percent	2004	2.67	0.83	4.71
DALYs (Disability-Adjusted Life Years)	Global	Both	High alcohol use	Percent	2005	2.65	0.83	4.69
DALYs (Disability-Adjusted Life Years)	Global	Both	High alcohol use	Percent	2006	2.68	0.84	4.71
DALYs (Disability-Adjusted Life Years)	Global	Both	High alcohol use	Percent	2007	2.74	0.85	4.85
DALYs (Disability-Adjusted Life Years)	Global	Both	High alcohol use	Percent	2008	2.77	0.86	4.91
DALYs (Disability-Adjusted Life Years)	Global	Both	High alcohol use	Percent	2009	2.74	0.84	4.89
DALYs (Disability-Adjusted Life Years)	Global	Both	High alcohol use	Percent	2010	2.67	0.81	4.84
DALYs (Disability-Adjusted Life Years)	Global	Both	High alcohol use	Percent	2011	2.63	0.78	4.78
DALYs (Disability-Adjusted Life Years)	Global	Both	High alcohol use	Percent	2012	2.65	0.79	4.81
DALYs (Disability-Adjusted Life Years)	Global	Both	High alcohol use	Percent	2013	2.65	0.77	4.89
DALYs (Disability-Adjusted Life Years)	Global	Both	High alcohol use	Percent	2014	2.65	0.76	4.83
DALYs (Disability-Adjusted Life Years)	Global	Both	High alcohol use	Percent	2015	2.68	0.78	4.91
DALYs (Disability-Adjusted Life Years)	Global	Both	High alcohol use	Percent	2016	2.76	0.82	5.04
DALYs (Disability-Adjusted Life Years)	Global	Both	High alcohol use	Percent	2017	2.79	0.83	5.12
DALYs (Disability-Adjusted Life Years)	Global	Both	High alcohol use	Percent	2018	2.88	0.85	5.23
DALYs (Disability-Adjusted Life Years)	Global	Both	High alcohol use	Percent	2019	2.93	0.88	5.43
DALYs (Disability-Adjusted Life Years)	Global	Both	High alcohol use	Percent	2020	2.83	0.84	5.25
DALYs (Disability-Adjusted Life Years)	Global	Both	High alcohol use	Percent	2021	2.82	0.84	5.19
DALYs (Disability-Adjusted Life Years)	Global	Both	High temperature	Percent	1990	2.14	-0.08	4.18
DALYs (Disability-Adjusted Life Years)	Global	Both	High temperature	Percent	1991	2.48	-0.09	4.74
DALYs (Disability-Adjusted Life Years)	Global	Both	High temperature	Percent	1992	2.28	-0.27	4.5
DALYs (Disability-Adjusted Life Years)	Global	Both	High temperature	Percent	1993	2.3	-0.23	4.49
DALYs (Disability-Adjusted Life Years)	Global	Both	High temperature	Percent	1994	2.36	-0.31	4.72
DALYs (Disability-Adjusted Life Years)	Global	Both	High temperature	Percent	1995	2.53	-0.38	5.04
DALYs (Disability-Adjusted Life Years)	Global	Both	High temperature	Percent	1996	2.39	-0.29	4.72
DALYs (Disability-Adjusted Life Years)	Global	Both	High temperature	Percent	1997	2.32	-0.03	4.39
DALYs (Disability-Adjusted Life Years)	Global	Both	High temperature	Percent	1998	2.85	-0.53	5.83
DALYs (Disability-Adjusted Life Years)	Global	Both	High temperature	Percent	1999	2.57	-0.32	5.08
DALYs (Disability-Adjusted Life Years)	Global	Both	High temperature	Percent	2000	2.47	-0.26	4.9
DALYs (Disability-Adjusted Life Years)	Global	Both	High temperature	Percent	2001	2.51	-0.23	4.94
DALYs (Disability-Adjusted Life Years)	Global	Both	High temperature	Percent	2002	2.7	-0.61	5.57
DALYs (Disability-Adjusted Life Years)	Global	Both	High temperature	Percent	2003	2.66	-0.57	5.46
DALYs (Disability-Adjusted Life Years)	Global	Both	High temperature	Percent	2004	2.71	-0.5	5.53
DALYs (Disability-Adjusted Life Years)	Global	Both	High temperature	Percent	2005	2.88	-0.75	6
DALYs (Disability-Adjusted Life Years)	Global	Both	High temperature	Percent	2006	2.81	-0.53	5.69
DALYs (Disability-Adjusted Life Years)	Global	Both	High temperature	Percent	2007	2.78	-0.69	5.78
DALYs (Disability-Adjusted Life Years)	Global	Both	High temperature	Percent	2008	2.58	-0.31	5.08
DALYs (Disability-Adjusted Life Years)	Global	Both	High temperature	Percent	2009	3.12	-0.91	6.63
DALYs (Disability-Adjusted Life Years)	Global	Both	High temperature	Percent	2010	3.34	-1.24	7.25
DALYs (Disability-Adjusted Life Years)	Global	Both	High temperature	Percent	2011	2.75	-0.45	5.48
DALYs (Disability-Adjusted Life Years)	Global	Both	High temperature	Percent	2012	3.03	-0.98	6.46
DALYs (Disability-Adjusted Life Years)	Global	Both	High temperature	Percent	2013	2.81	-0.74	5.85
DALYs (Disability-Adjusted Life Years)	Global	Both	High temperature	Percent	2014	3.07	-1.14	6.67
DALYs (Disability-Adjusted Life Years)	Global	Both	High temperature	Percent	2015	3.09	-0.88	6.5
DALYs (Disability-Adjusted Life Years)	Global	Both	High temperature	Percent	2016	3.23	-1.13	6.93
DALYs (Disability-Adjusted Life Years)	Global	Both	High temperature	Percent	2017	3.1	-1.06	6.75
DALYs (Disability-Adjusted Life Years)	Global	Both	High temperature	Percent	2018	2.88	-0.94	6.19
DALYs (Disability-Adjusted Life Years)	Global	Both	High temperature	Percent	2019	3.02	-1.29	6.74
DALYs (Disability-Adjusted Life Years)	Global	Both	High temperature	Percent	2020	2.89	-0.76	6.05
DALYs (Disability-Adjusted Life Years)	Global	Both	High temperature	Percent	2021	2.8	-0.62	5.77
DALYs (Disability-Adjusted Life Years)	Global	Both	Drug use	Percent	1990	0.58	0.03	2.12
DALYs (Disability-Adjusted Life Years)	Global	Both	Drug use	Percent	1991	0.59	0.03	2.15
DALYs (Disability-Adjusted Life Years)	Global	Both	Drug use	Percent	1992	0.6	0.04	2.14
DALYs (Disability-Adjusted Life Years)	Global	Both	Drug use	Percent	1993	0.62	0.05	2.1
DALYs (Disability-Adjusted Life Years)	Global	Both	Drug use	Percent	1994	0.64	0.06	2.11
DALYs (Disability-Adjusted Life Years)	Global	Both	Drug use	Percent	1995	0.65	0.07	2.12
DALYs (Disability-Adjusted Life Years)	Global	Both	Drug use	Percent	1996	0.65	0.07	2.07
DALYs (Disability-Adjusted Life Years)	Global	Both	Drug use	Percent	1997	0.65	0.08	2.01
DALYs (Disability-Adjusted Life Years)	Global	Both	Drug use	Percent	1998	0.66	0.09	1.99
DALYs (Disability-Adjusted Life Years)	Global	Both	Drug use	Percent	1999	0.67	0.1	1.99
DALYs (Disability-Adjusted Life Years)	Global	Both	Drug use	Percent	2000	0.68	0.11	2.02
DALYs (Disability-Adjusted Life Years)	Global	Both	Drug use	Percent	2001	0.69	0.11	2.04
DALYs (Disability-Adjusted Life Years)	Global	Both	Drug use	Percent	2002	0.7	0.11	2.04
DALYs (Disability-Adjusted Life Years)	Global	Both	Drug use	Percent	2003	0.68	0.11	2
DALYs (Disability-Adjusted Life Years)	Global	Both	Drug use	Percent	2004	0.66	0.1	1.92
DALYs (Disability-Adjusted Life Years)	Global	Both	Drug use	Percent	2005	0.64	0.1	1.89
DALYs (Disability-Adjusted Life Years)	Global	Both	Drug use	Percent	2006	0.62	0.1	1.82
DALYs (Disability-Adjusted Life Years)	Global	Both	Drug use	Percent	2007	0.6	0.09	1.78
DALYs (Disability-Adjusted Life Years)	Global	Both	Drug use	Percent	2008	0.58	0.08	1.73
DALYs (Disability-Adjusted Life Years)	Global	Both	Drug use	Percent	2009	0.55	0.07	1.67
DALYs (Disability-Adjusted Life Years)	Global	Both	Drug use	Percent	2010	0.53	0.07	1.62
DALYs (Disability-Adjusted Life Years)	Global	Both	Drug use	Percent	2011	0.51	0.06	1.6
DALYs (Disability-Adjusted Life Years)	Global	Both	Drug use	Percent	2012	0.52	0.06	1.6
DALYs (Disability-Adjusted Life Years)	Global	Both	Drug use	Percent	2013	0.52	0.07	1.6
DALYs (Disability-Adjusted Life Years)	Global	Both	Drug use	Percent	2014	0.53	0.07	1.63
DALYs (Disability-Adjusted Life Years)	Global	Both	Drug use	Percent	2015	0.55	0.07	1.66
DALYs (Disability-Adjusted Life Years)	Global	Both	Drug use	Percent	2016	0.59	0.08	1.76
DALYs (Disability-Adjusted Life Years)	Global	Both	Drug use	Percent	2017	0.63	0.1	1.86
DALYs (Disability-Adjusted Life Years)	Global	Both	Drug use	Percent	2018	0.68	0.1	1.95
DALYs (Disability-Adjusted Life Years)	Global	Both	Drug use	Percent	2019	0.69	0.11	2
DALYs (Disability-Adjusted Life Years)	Global	Both	Drug use	Percent	2020	0.69	0.1	2
DALYs (Disability-Adjusted Life Years)	Global	Both	Drug use	Percent	2021	0.69	0.11	2
DALYs (Disability-Adjusted Life Years)	Global	Both	Low temperature	Percent	1990	-4.47	-5.18	-3.65
DALYs (Disability-Adjusted Life Years)	Global	Both	Low temperature	Percent	1991	-4.57	-5.25	-3.8
DALYs (Disability-Adjusted Life Years)	Global	Both	Low temperature	Percent	1992	-4.81	-5.49	-4.11
DALYs (Disability-Adjusted Life Years)	Global	Both	Low temperature	Percent	1993	-4.73	-5.38	-4.01
DALYs (Disability-Adjusted Life Years)	Global	Both	Low temperature	Percent	1994	-4.59	-5.24	-3.9
DALYs (Disability-Adjusted Life Years)	Global	Both	Low temperature	Percent	1995	-4.56	-5.25	-3.87
DALYs (Disability-Adjusted Life Years)	Global	Both	Low temperature	Percent	1996	-4.75	-5.38	-4.12
DALYs (Disability-Adjusted Life Years)	Global	Both	Low temperature	Percent	1997	-4.63	-5.28	-3.99
DALYs (Disability-Adjusted Life Years)	Global	Both	Low temperature	Percent	1998	-4.36	-4.99	-3.74
DALYs (Disability-Adjusted Life Years)	Global	Both	Low temperature	Percent	1999	-4.45	-5.07	-3.84
DALYs (Disability-Adjusted Life Years)	Global	Both	Low temperature	Percent	2000	-4.65	-5.23	-4
DALYs (Disability-Adjusted Life Years)	Global	Both	Low temperature	Percent	2001	-4.51	-5.14	-3.9
DALYs (Disability-Adjusted Life Years)	Global	Both	Low temperature	Percent	2002	-4.42	-5.12	-3.81
DALYs (Disability-Adjusted Life Years)	Global	Both	Low temperature	Percent	2003	-4.58	-5.22	-3.97
DALYs (Disability-Adjusted Life Years)	Global	Both	Low temperature	Percent	2004	-4.46	-5.07	-3.85
DALYs (Disability-Adjusted Life Years)	Global	Both	Low temperature	Percent	2005	-4.5	-5.06	-3.85
DALYs (Disability-Adjusted Life Years)	Global	Both	Low temperature	Percent	2006	-4.2	-4.73	-3.64
DALYs (Disability-Adjusted Life Years)	Global	Both	Low temperature	Percent	2007	-4.4	-4.92	-3.79
DALYs (Disability-Adjusted Life Years)	Global	Both	Low temperature	Percent	2008	-4.38	-4.93	-3.78
DALYs (Disability-Adjusted Life Years)	Global	Both	Low temperature	Percent	2009	-4.1	-4.67	-3.55
DALYs (Disability-Adjusted Life Years)	Global	Both	Low temperature	Percent	2010	-4.19	-4.69	-3.65
DALYs (Disability-Adjusted Life Years)	Global	Both	Low temperature	Percent	2011	-4.39	-4.91	-3.78
DALYs (Disability-Adjusted Life Years)	Global	Both	Low temperature	Percent	2012	-4.42	-4.95	-3.78
DALYs (Disability-Adjusted Life Years)	Global	Both	Low temperature	Percent	2013	-4.41	-4.9	-3.85
DALYs (Disability-Adjusted Life Years)	Global	Both	Low temperature	Percent	2014	-4.49	-5	-3.9
DALYs (Disability-Adjusted Life Years)	Global	Both	Low temperature	Percent	2015	-4.03	-4.54	-3.54
DALYs (Disability-Adjusted Life Years)	Global	Both	Low temperature	Percent	2016	-3.86	-4.39	-3.41
DALYs (Disability-Adjusted Life Years)	Global	Both	Low temperature	Percent	2017	-4.02	-4.55	-3.54
DALYs (Disability-Adjusted Life Years)	Global	Both	Low temperature	Percent	2018	-4.15	-4.66	-3.67
DALYs (Disability-Adjusted Life Years)	Global	Both	Low temperature	Percent	2019	-4.22	-4.78	-3.72
DALYs (Disability-Adjusted Life Years)	Global	Both	Low temperature	Percent	2020	-4.24	-4.79	-3.75
DALYs (Disability-Adjusted Life Years)	Global	Both	Low temperature	Percent	2021	-4.13	-4.67	-3.65
DALYs (Disability-Adjusted Life Years)	Global	Female	High alcohol use	Percent	1990	0.68	0.12	1.35
DALYs (Disability-Adjusted Life Years)	Global	Female	High alcohol use	Percent	1991	0.67	0.12	1.34
DALYs (Disability-Adjusted Life Years)	Global	Female	High alcohol use	Percent	1992	0.69	0.12	1.35
DALYs (Disability-Adjusted Life Years)	Global	Female	High alcohol use	Percent	1993	0.71	0.13	1.39
DALYs (Disability-Adjusted Life Years)	Global	Female	High alcohol use	Percent	1994	0.73	0.14	1.43
DALYs (Disability-Adjusted Life Years)	Global	Female	High alcohol use	Percent	1995	0.75	0.15	1.47
DALYs (Disability-Adjusted Life Years)	Global	Female	High alcohol use	Percent	1996	0.75	0.15	1.45
DALYs (Disability-Adjusted Life Years)	Global	Female	High alcohol use	Percent	1997	0.75	0.15	1.46
DALYs (Disability-Adjusted Life Years)	Global	Female	High alcohol use	Percent	1998	0.76	0.16	1.47
DALYs (Disability-Adjusted Life Years)	Global	Female	High alcohol use	Percent	1999	0.74	0.16	1.43
DALYs (Disability-Adjusted Life Years)	Global	Female	High alcohol use	Percent	2000	0.73	0.16	1.4
DALYs (Disability-Adjusted Life Years)	Global	Female	High alcohol use	Percent	2001	0.76	0.17	1.44
DALYs (Disability-Adjusted Life Years)	Global	Female	High alcohol use	Percent	2002	0.77	0.17	1.45
DALYs (Disability-Adjusted Life Years)	Global	Female	High alcohol use	Percent	2003	0.77	0.17	1.46
DALYs (Disability-Adjusted Life Years)	Global	Female	High alcohol use	Percent	2004	0.77	0.17	1.46
DALYs (Disability-Adjusted Life Years)	Global	Female	High alcohol use	Percent	2005	0.76	0.17	1.44
DALYs (Disability-Adjusted Life Years)	Global	Female	High alcohol use	Percent	2006	0.77	0.18	1.46
DALYs (Disability-Adjusted Life Years)	Global	Female	High alcohol use	Percent	2007	0.81	0.19	1.53
DALYs (Disability-Adjusted Life Years)	Global	Female	High alcohol use	Percent	2008	0.84	0.19	1.59
DALYs (Disability-Adjusted Life Years)	Global	Female	High alcohol use	Percent	2009	0.82	0.19	1.57
DALYs (Disability-Adjusted Life Years)	Global	Female	High alcohol use	Percent	2010	0.8	0.18	1.53
DALYs (Disability-Adjusted Life Years)	Global	Female	High alcohol use	Percent	2011	0.79	0.17	1.52
DALYs (Disability-Adjusted Life Years)	Global	Female	High alcohol use	Percent	2012	0.8	0.18	1.56
DALYs (Disability-Adjusted Life Years)	Global	Female	High alcohol use	Percent	2013	0.81	0.17	1.59
DALYs (Disability-Adjusted Life Years)	Global	Female	High alcohol use	Percent	2014	0.84	0.18	1.63
DALYs (Disability-Adjusted Life Years)	Global	Female	High alcohol use	Percent	2015	0.87	0.18	1.7
DALYs (Disability-Adjusted Life Years)	Global	Female	High alcohol use	Percent	2016	0.89	0.19	1.73
DALYs (Disability-Adjusted Life Years)	Global	Female	High alcohol use	Percent	2017	0.91	0.19	1.79
DALYs (Disability-Adjusted Life Years)	Global	Female	High alcohol use	Percent	2018	0.98	0.21	1.92
DALYs (Disability-Adjusted Life Years)	Global	Female	High alcohol use	Percent	2019	1.02	0.21	1.98
DALYs (Disability-Adjusted Life Years)	Global	Female	High alcohol use	Percent	2020	0.95	0.19	1.87
DALYs (Disability-Adjusted Life Years)	Global	Female	High alcohol use	Percent	2021	0.93	0.19	1.82
DALYs (Disability-Adjusted Life Years)	Global	Female	High temperature	Percent	1990	2.41	-0.03	4.56
DALYs (Disability-Adjusted Life Years)	Global	Female	High temperature	Percent	1991	2.83	-0.13	5.33
DALYs (Disability-Adjusted Life Years)	Global	Female	High temperature	Percent	1992	2.66	-0.3	5.21
DALYs (Disability-Adjusted Life Years)	Global	Female	High temperature	Percent	1993	2.69	-0.24	5.23
DALYs (Disability-Adjusted Life Years)	Global	Female	High temperature	Percent	1994	2.75	-0.35	5.39
DALYs (Disability-Adjusted Life Years)	Global	Female	High temperature	Percent	1995	2.96	-0.44	5.84
DALYs (Disability-Adjusted Life Years)	Global	Female	High temperature	Percent	1996	2.82	-0.32	5.52
DALYs (Disability-Adjusted Life Years)	Global	Female	High temperature	Percent	1997	2.71	0	5.09
DALYs (Disability-Adjusted Life Years)	Global	Female	High temperature	Percent	1998	3.28	-0.65	6.65
DALYs (Disability-Adjusted Life Years)	Global	Female	High temperature	Percent	1999	2.99	-0.34	5.88
DALYs (Disability-Adjusted Life Years)	Global	Female	High temperature	Percent	2000	2.9	-0.24	5.66
DALYs (Disability-Adjusted Life Years)	Global	Female	High temperature	Percent	2001	2.94	-0.22	5.76
DALYs (Disability-Adjusted Life Years)	Global	Female	High temperature	Percent	2002	3.19	-0.76	6.64
DALYs (Disability-Adjusted Life Years)	Global	Female	High temperature	Percent	2003	3.13	-0.71	6.5
DALYs (Disability-Adjusted Life Years)	Global	Female	High temperature	Percent	2004	3.12	-0.61	6.36
DALYs (Disability-Adjusted Life Years)	Global	Female	High temperature	Percent	2005	3.3	-0.87	6.88
DALYs (Disability-Adjusted Life Years)	Global	Female	High temperature	Percent	2006	3.22	-0.6	6.55
DALYs (Disability-Adjusted Life Years)	Global	Female	High temperature	Percent	2007	3.19	-0.81	6.69
DALYs (Disability-Adjusted Life Years)	Global	Female	High temperature	Percent	2008	2.95	-0.3	5.84
DALYs (Disability-Adjusted Life Years)	Global	Female	High temperature	Percent	2009	3.6	-1.11	7.7
DALYs (Disability-Adjusted Life Years)	Global	Female	High temperature	Percent	2010	3.79	-1.48	8.29
DALYs (Disability-Adjusted Life Years)	Global	Female	High temperature	Percent	2011	3.12	-0.45	6.23
DALYs (Disability-Adjusted Life Years)	Global	Female	High temperature	Percent	2012	3.5	-1.21	7.51
DALYs (Disability-Adjusted Life Years)	Global	Female	High temperature	Percent	2013	3.2	-0.92	6.72
DALYs (Disability-Adjusted Life Years)	Global	Female	High temperature	Percent	2014	3.5	-1.51	7.74
DALYs (Disability-Adjusted Life Years)	Global	Female	High temperature	Percent	2015	3.51	-1.17	7.43
DALYs (Disability-Adjusted Life Years)	Global	Female	High temperature	Percent	2016	3.69	-1.54	8.09
DALYs (Disability-Adjusted Life Years)	Global	Female	High temperature	Percent	2017	3.56	-1.49	7.83
DALYs (Disability-Adjusted Life Years)	Global	Female	High temperature	Percent	2018	3.27	-1.29	7.1
DALYs (Disability-Adjusted Life Years)	Global	Female	High temperature	Percent	2019	3.44	-1.77	7.76
DALYs (Disability-Adjusted Life Years)	Global	Female	High temperature	Percent	2020	3.28	-1.07	6.95
DALYs (Disability-Adjusted Life Years)	Global	Female	High temperature	Percent	2021	3.17	-0.83	6.56
DALYs (Disability-Adjusted Life Years)	Global	Female	Drug use	Percent	1990	0.46	0.05	1.44
DALYs (Disability-Adjusted Life Years)	Global	Female	Drug use	Percent	1991	0.45	0.05	1.41
DALYs (Disability-Adjusted Life Years)	Global	Female	Drug use	Percent	1992	0.43	0.05	1.36
DALYs (Disability-Adjusted Life Years)	Global	Female	Drug use	Percent	1993	0.43	0.05	1.33
DALYs (Disability-Adjusted Life Years)	Global	Female	Drug use	Percent	1994	0.42	0.06	1.27
DALYs (Disability-Adjusted Life Years)	Global	Female	Drug use	Percent	1995	0.41	0.06	1.23
DALYs (Disability-Adjusted Life Years)	Global	Female	Drug use	Percent	1996	0.4	0.06	1.19
DALYs (Disability-Adjusted Life Years)	Global	Female	Drug use	Percent	1997	0.39	0.06	1.15
DALYs (Disability-Adjusted Life Years)	Global	Female	Drug use	Percent	1998	0.39	0.06	1.12
DALYs (Disability-Adjusted Life Years)	Global	Female	Drug use	Percent	1999	0.39	0.06	1.08
DALYs (Disability-Adjusted Life Years)	Global	Female	Drug use	Percent	2000	0.38	0.06	1.06
DALYs (Disability-Adjusted Life Years)	Global	Female	Drug use	Percent	2001	0.39	0.06	1.08
DALYs (Disability-Adjusted Life Years)	Global	Female	Drug use	Percent	2002	0.38	0.06	1.08
DALYs (Disability-Adjusted Life Years)	Global	Female	Drug use	Percent	2003	0.38	0.06	1.06
DALYs (Disability-Adjusted Life Years)	Global	Female	Drug use	Percent	2004	0.37	0.06	1.02
DALYs (Disability-Adjusted Life Years)	Global	Female	Drug use	Percent	2005	0.35	0.06	0.98
DALYs (Disability-Adjusted Life Years)	Global	Female	Drug use	Percent	2006	0.34	0.06	0.94
DALYs (Disability-Adjusted Life Years)	Global	Female	Drug use	Percent	2007	0.33	0.05	0.91
DALYs (Disability-Adjusted Life Years)	Global	Female	Drug use	Percent	2008	0.32	0.05	0.9
DALYs (Disability-Adjusted Life Years)	Global	Female	Drug use	Percent	2009	0.31	0.05	0.86
DALYs (Disability-Adjusted Life Years)	Global	Female	Drug use	Percent	2010	0.3	0.05	0.83
DALYs (Disability-Adjusted Life Years)	Global	Female	Drug use	Percent	2011	0.3	0.05	0.81
DALYs (Disability-Adjusted Life Years)	Global	Female	Drug use	Percent	2012	0.3	0.05	0.81
DALYs (Disability-Adjusted Life Years)	Global	Female	Drug use	Percent	2013	0.3	0.05	0.81
DALYs (Disability-Adjusted Life Years)	Global	Female	Drug use	Percent	2014	0.32	0.05	0.84
DALYs (Disability-Adjusted Life Years)	Global	Female	Drug use	Percent	2015	0.33	0.05	0.88
DALYs (Disability-Adjusted Life Years)	Global	Female	Drug use	Percent	2016	0.35	0.06	0.91
DALYs (Disability-Adjusted Life Years)	Global	Female	Drug use	Percent	2017	0.38	0.07	0.98
DALYs (Disability-Adjusted Life Years)	Global	Female	Drug use	Percent	2018	0.42	0.08	1.06
DALYs (Disability-Adjusted Life Years)	Global	Female	Drug use	Percent	2019	0.43	0.08	1.1
DALYs (Disability-Adjusted Life Years)	Global	Female	Drug use	Percent	2020	0.43	0.08	1.1
DALYs (Disability-Adjusted Life Years)	Global	Female	Drug use	Percent	2021	0.43	0.08	1.09
DALYs (Disability-Adjusted Life Years)	Global	Female	Low temperature	Percent	1990	-4.27	-4.8	-3.58
DALYs (Disability-Adjusted Life Years)	Global	Female	Low temperature	Percent	1991	-4.34	-4.85	-3.73
DALYs (Disability-Adjusted Life Years)	Global	Female	Low temperature	Percent	1992	-4.57	-5.06	-3.93
DALYs (Disability-Adjusted Life Years)	Global	Female	Low temperature	Percent	1993	-4.43	-4.92	-3.79
DALYs (Disability-Adjusted Life Years)	Global	Female	Low temperature	Percent	1994	-4.3	-4.79	-3.7
DALYs (Disability-Adjusted Life Years)	Global	Female	Low temperature	Percent	1995	-4.27	-4.81	-3.65
DALYs (Disability-Adjusted Life Years)	Global	Female	Low temperature	Percent	1996	-4.4	-4.92	-3.76
DALYs (Disability-Adjusted Life Years)	Global	Female	Low temperature	Percent	1997	-4.33	-4.89	-3.71
DALYs (Disability-Adjusted Life Years)	Global	Female	Low temperature	Percent	1998	-4.08	-4.62	-3.51
DALYs (Disability-Adjusted Life Years)	Global	Female	Low temperature	Percent	1999	-4.15	-4.63	-3.53
DALYs (Disability-Adjusted Life Years)	Global	Female	Low temperature	Percent	2000	-4.35	-4.89	-3.66
DALYs (Disability-Adjusted Life Years)	Global	Female	Low temperature	Percent	2001	-4.19	-4.71	-3.57
DALYs (Disability-Adjusted Life Years)	Global	Female	Low temperature	Percent	2002	-4.12	-4.62	-3.54
DALYs (Disability-Adjusted Life Years)	Global	Female	Low temperature	Percent	2003	-4.31	-4.86	-3.69
DALYs (Disability-Adjusted Life Years)	Global	Female	Low temperature	Percent	2004	-4.22	-4.74	-3.61
DALYs (Disability-Adjusted Life Years)	Global	Female	Low temperature	Percent	2005	-4.26	-4.88	-3.55
DALYs (Disability-Adjusted Life Years)	Global	Female	Low temperature	Percent	2006	-3.91	-4.45	-3.32
DALYs (Disability-Adjusted Life Years)	Global	Female	Low temperature	Percent	2007	-4.19	-4.76	-3.53
DALYs (Disability-Adjusted Life Years)	Global	Female	Low temperature	Percent	2008	-4.18	-4.76	-3.51
DALYs (Disability-Adjusted Life Years)	Global	Female	Low temperature	Percent	2009	-3.85	-4.37	-3.28
DALYs (Disability-Adjusted Life Years)	Global	Female	Low temperature	Percent	2010	-3.98	-4.56	-3.34
DALYs (Disability-Adjusted Life Years)	Global	Female	Low temperature	Percent	2011	-4.22	-4.83	-3.52
DALYs (Disability-Adjusted Life Years)	Global	Female	Low temperature	Percent	2012	-4.31	-4.98	-3.55
DALYs (Disability-Adjusted Life Years)	Global	Female	Low temperature	Percent	2013	-4.34	-4.95	-3.62
DALYs (Disability-Adjusted Life Years)	Global	Female	Low temperature	Percent	2014	-4.46	-5.09	-3.71
DALYs (Disability-Adjusted Life Years)	Global	Female	Low temperature	Percent	2015	-3.98	-4.57	-3.4
DALYs (Disability-Adjusted Life Years)	Global	Female	Low temperature	Percent	2016	-3.77	-4.31	-3.27
DALYs (Disability-Adjusted Life Years)	Global	Female	Low temperature	Percent	2017	-3.97	-4.52	-3.43
DALYs (Disability-Adjusted Life Years)	Global	Female	Low temperature	Percent	2018	-4.1	-4.62	-3.56
DALYs (Disability-Adjusted Life Years)	Global	Female	Low temperature	Percent	2019	-4.22	-4.79	-3.67
DALYs (Disability-Adjusted Life Years)	Global	Female	Low temperature	Percent	2020	-4.24	-4.8	-3.68
DALYs (Disability-Adjusted Life Years)	Global	Female	Low temperature	Percent	2021	-4.09	-4.58	-3.56
DALYs (Disability-Adjusted Life Years)	Global	Male	High alcohol use	Percent	1990	4.06	1.22	7.24
DALYs (Disability-Adjusted Life Years)	Global	Male	High alcohol use	Percent	1991	4.1	1.25	7.23
DALYs (Disability-Adjusted Life Years)	Global	Male	High alcohol use	Percent	1992	4.2	1.29	7.45
DALYs (Disability-Adjusted Life Years)	Global	Male	High alcohol use	Percent	1993	4.41	1.42	7.82
DALYs (Disability-Adjusted Life Years)	Global	Male	High alcohol use	Percent	1994	4.55	1.47	8
DALYs (Disability-Adjusted Life Years)	Global	Male	High alcohol use	Percent	1995	4.61	1.52	8.13
DALYs (Disability-Adjusted Life Years)	Global	Male	High alcohol use	Percent	1996	4.63	1.55	8.11
DALYs (Disability-Adjusted Life Years)	Global	Male	High alcohol use	Percent	1997	4.57	1.49	8.03
DALYs (Disability-Adjusted Life Years)	Global	Male	High alcohol use	Percent	1998	4.4	1.43	7.78
DALYs (Disability-Adjusted Life Years)	Global	Male	High alcohol use	Percent	1999	4.37	1.42	7.67
DALYs (Disability-Adjusted Life Years)	Global	Male	High alcohol use	Percent	2000	4.37	1.44	7.62
DALYs (Disability-Adjusted Life Years)	Global	Male	High alcohol use	Percent	2001	4.42	1.47	7.78
DALYs (Disability-Adjusted Life Years)	Global	Male	High alcohol use	Percent	2002	4.51	1.48	7.89
DALYs (Disability-Adjusted Life Years)	Global	Male	High alcohol use	Percent	2003	4.52	1.49	7.97
DALYs (Disability-Adjusted Life Years)	Global	Male	High alcohol use	Percent	2004	4.37	1.41	7.74
DALYs (Disability-Adjusted Life Years)	Global	Male	High alcohol use	Percent	2005	4.36	1.38	7.65
DALYs (Disability-Adjusted Life Years)	Global	Male	High alcohol use	Percent	2006	4.39	1.41	7.74
DALYs (Disability-Adjusted Life Years)	Global	Male	High alcohol use	Percent	2007	4.44	1.42	7.83
DALYs (Disability-Adjusted Life Years)	Global	Male	High alcohol use	Percent	2008	4.45	1.43	7.85
DALYs (Disability-Adjusted Life Years)	Global	Male	High alcohol use	Percent	2009	4.44	1.42	7.87
DALYs (Disability-Adjusted Life Years)	Global	Male	High alcohol use	Percent	2010	4.37	1.37	7.72
DALYs (Disability-Adjusted Life Years)	Global	Male	High alcohol use	Percent	2011	4.33	1.32	7.78
DALYs (Disability-Adjusted Life Years)	Global	Male	High alcohol use	Percent	2012	4.31	1.31	7.69
DALYs (Disability-Adjusted Life Years)	Global	Male	High alcohol use	Percent	2013	4.27	1.26	7.71
DALYs (Disability-Adjusted Life Years)	Global	Male	High alcohol use	Percent	2014	4.14	1.21	7.54
DALYs (Disability-Adjusted Life Years)	Global	Male	High alcohol use	Percent	2015	4.18	1.24	7.58
DALYs (Disability-Adjusted Life Years)	Global	Male	High alcohol use	Percent	2016	4.34	1.33	7.87
DALYs (Disability-Adjusted Life Years)	Global	Male	High alcohol use	Percent	2017	4.31	1.31	7.88
DALYs (Disability-Adjusted Life Years)	Global	Male	High alcohol use	Percent	2018	4.35	1.33	7.79
DALYs (Disability-Adjusted Life Years)	Global	Male	High alcohol use	Percent	2019	4.39	1.37	8.03
DALYs (Disability-Adjusted Life Years)	Global	Male	High alcohol use	Percent	2020	4.33	1.33	7.89
DALYs (Disability-Adjusted Life Years)	Global	Male	High alcohol use	Percent	2021	4.35	1.37	7.94
DALYs (Disability-Adjusted Life Years)	Global	Male	High temperature	Percent	1990	1.88	-0.12	3.72
DALYs (Disability-Adjusted Life Years)	Global	Male	High temperature	Percent	1991	2.15	-0.04	4.11
DALYs (Disability-Adjusted Life Years)	Global	Male	High temperature	Percent	1992	1.93	-0.23	3.81
DALYs (Disability-Adjusted Life Years)	Global	Male	High temperature	Percent	1993	1.93	-0.2	3.76
DALYs (Disability-Adjusted Life Years)	Global	Male	High temperature	Percent	1994	1.99	-0.24	3.99
DALYs (Disability-Adjusted Life Years)	Global	Male	High temperature	Percent	1995	2.14	-0.35	4.29
DALYs (Disability-Adjusted Life Years)	Global	Male	High temperature	Percent	1996	1.99	-0.21	3.95
DALYs (Disability-Adjusted Life Years)	Global	Male	High temperature	Percent	1997	1.95	-0.01	3.73
DALYs (Disability-Adjusted Life Years)	Global	Male	High temperature	Percent	1998	2.47	-0.48	5.03
DALYs (Disability-Adjusted Life Years)	Global	Male	High temperature	Percent	1999	2.19	-0.33	4.4
DALYs (Disability-Adjusted Life Years)	Global	Male	High temperature	Percent	2000	2.09	-0.29	4.23
DALYs (Disability-Adjusted Life Years)	Global	Male	High temperature	Percent	2001	2.12	-0.23	4.21
DALYs (Disability-Adjusted Life Years)	Global	Male	High temperature	Percent	2002	2.26	-0.53	4.71
DALYs (Disability-Adjusted Life Years)	Global	Male	High temperature	Percent	2003	2.23	-0.43	4.56
DALYs (Disability-Adjusted Life Years)	Global	Male	High temperature	Percent	2004	2.34	-0.45	4.73
DALYs (Disability-Adjusted Life Years)	Global	Male	High temperature	Percent	2005	2.5	-0.67	5.12
DALYs (Disability-Adjusted Life Years)	Global	Male	High temperature	Percent	2006	2.43	-0.51	4.98
DALYs (Disability-Adjusted Life Years)	Global	Male	High temperature	Percent	2007	2.41	-0.63	5.02
DALYs (Disability-Adjusted Life Years)	Global	Male	High temperature	Percent	2008	2.26	-0.32	4.44
DALYs (Disability-Adjusted Life Years)	Global	Male	High temperature	Percent	2009	2.68	-0.77	5.62
DALYs (Disability-Adjusted Life Years)	Global	Male	High temperature	Percent	2010	2.92	-1.09	6.28
DALYs (Disability-Adjusted Life Years)	Global	Male	High temperature	Percent	2011	2.4	-0.46	4.81
DALYs (Disability-Adjusted Life Years)	Global	Male	High temperature	Percent	2012	2.6	-0.82	5.54
DALYs (Disability-Adjusted Life Years)	Global	Male	High temperature	Percent	2013	2.47	-0.62	5.1
DALYs (Disability-Adjusted Life Years)	Global	Male	High temperature	Percent	2014	2.71	-0.93	5.81
DALYs (Disability-Adjusted Life Years)	Global	Male	High temperature	Percent	2015	2.75	-0.67	5.66
DALYs (Disability-Adjusted Life Years)	Global	Male	High temperature	Percent	2016	2.84	-0.81	5.97
DALYs (Disability-Adjusted Life Years)	Global	Male	High temperature	Percent	2017	2.72	-0.75	5.82
DALYs (Disability-Adjusted Life Years)	Global	Male	High temperature	Percent	2018	2.57	-0.7	5.45
DALYs (Disability-Adjusted Life Years)	Global	Male	High temperature	Percent	2019	2.71	-0.96	5.93
DALYs (Disability-Adjusted Life Years)	Global	Male	High temperature	Percent	2020	2.58	-0.6	5.32
DALYs (Disability-Adjusted Life Years)	Global	Male	High temperature	Percent	2021	2.51	-0.48	5.18
DALYs (Disability-Adjusted Life Years)	Global	Male	Drug use	Percent	1990	0.7	0	2.72
DALYs (Disability-Adjusted Life Years)	Global	Male	Drug use	Percent	1991	0.73	0.02	2.74
DALYs (Disability-Adjusted Life Years)	Global	Male	Drug use	Percent	1992	0.75	0.03	2.82
DALYs (Disability-Adjusted Life Years)	Global	Male	Drug use	Percent	1993	0.8	0.05	2.86
DALYs (Disability-Adjusted Life Years)	Global	Male	Drug use	Percent	1994	0.85	0.07	2.94
DALYs (Disability-Adjusted Life Years)	Global	Male	Drug use	Percent	1995	0.87	0.08	2.98
DALYs (Disability-Adjusted Life Years)	Global	Male	Drug use	Percent	1996	0.89	0.09	2.96
DALYs (Disability-Adjusted Life Years)	Global	Male	Drug use	Percent	1997	0.89	0.1	2.89
DALYs (Disability-Adjusted Life Years)	Global	Male	Drug use	Percent	1998	0.89	0.11	2.78
DALYs (Disability-Adjusted Life Years)	Global	Male	Drug use	Percent	1999	0.93	0.13	2.75
DALYs (Disability-Adjusted Life Years)	Global	Male	Drug use	Percent	2000	0.95	0.14	2.81
DALYs (Disability-Adjusted Life Years)	Global	Male	Drug use	Percent	2001	0.97	0.15	2.8
DALYs (Disability-Adjusted Life Years)	Global	Male	Drug use	Percent	2002	0.98	0.15	2.86
DALYs (Disability-Adjusted Life Years)	Global	Male	Drug use	Percent	2003	0.97	0.15	2.84
DALYs (Disability-Adjusted Life Years)	Global	Male	Drug use	Percent	2004	0.92	0.14	2.67
DALYs (Disability-Adjusted Life Years)	Global	Male	Drug use	Percent	2005	0.91	0.14	2.7
DALYs (Disability-Adjusted Life Years)	Global	Male	Drug use	Percent	2006	0.88	0.13	2.61
DALYs (Disability-Adjusted Life Years)	Global	Male	Drug use	Percent	2007	0.85	0.12	2.53
DALYs (Disability-Adjusted Life Years)	Global	Male	Drug use	Percent	2008	0.81	0.11	2.49
DALYs (Disability-Adjusted Life Years)	Global	Male	Drug use	Percent	2009	0.77	0.09	2.46
DALYs (Disability-Adjusted Life Years)	Global	Male	Drug use	Percent	2010	0.73	0.08	2.41
DALYs (Disability-Adjusted Life Years)	Global	Male	Drug use	Percent	2011	0.71	0.07	2.38
DALYs (Disability-Adjusted Life Years)	Global	Male	Drug use	Percent	2012	0.71	0.07	2.36
DALYs (Disability-Adjusted Life Years)	Global	Male	Drug use	Percent	2013	0.71	0.08	2.33
DALYs (Disability-Adjusted Life Years)	Global	Male	Drug use	Percent	2014	0.71	0.08	2.3
DALYs (Disability-Adjusted Life Years)	Global	Male	Drug use	Percent	2015	0.73	0.08	2.35
DALYs (Disability-Adjusted Life Years)	Global	Male	Drug use	Percent	2016	0.79	0.1	2.54
DALYs (Disability-Adjusted Life Years)	Global	Male	Drug use	Percent	2017	0.83	0.11	2.62
DALYs (Disability-Adjusted Life Years)	Global	Male	Drug use	Percent	2018	0.88	0.12	2.66
DALYs (Disability-Adjusted Life Years)	Global	Male	Drug use	Percent	2019	0.89	0.12	2.72
DALYs (Disability-Adjusted Life Years)	Global	Male	Drug use	Percent	2020	0.89	0.12	2.73
DALYs (Disability-Adjusted Life Years)	Global	Male	Drug use	Percent	2021	0.9	0.12	2.75
DALYs (Disability-Adjusted Life Years)	Global	Male	Low temperature	Percent	1990	-4.66	-5.58	-3.67
DALYs (Disability-Adjusted Life Years)	Global	Male	Low temperature	Percent	1991	-4.78	-5.7	-3.9
DALYs (Disability-Adjusted Life Years)	Global	Male	Low temperature	Percent	1992	-5.03	-5.92	-4.19
DALYs (Disability-Adjusted Life Years)	Global	Male	Low temperature	Percent	1993	-5.01	-5.9	-4.18
DALYs (Disability-Adjusted Life Years)	Global	Male	Low temperature	Percent	1994	-4.85	-5.72	-4.06
DALYs (Disability-Adjusted Life Years)	Global	Male	Low temperature	Percent	1995	-4.83	-5.7	-4
DALYs (Disability-Adjusted Life Years)	Global	Male	Low temperature	Percent	1996	-5.07	-5.93	-4.29
DALYs (Disability-Adjusted Life Years)	Global	Male	Low temperature	Percent	1997	-4.92	-5.79	-4.08
DALYs (Disability-Adjusted Life Years)	Global	Male	Low temperature	Percent	1998	-4.61	-5.49	-3.8
DALYs (Disability-Adjusted Life Years)	Global	Male	Low temperature	Percent	1999	-4.72	-5.58	-3.91
DALYs (Disability-Adjusted Life Years)	Global	Male	Low temperature	Percent	2000	-4.91	-5.77	-4.19
DALYs (Disability-Adjusted Life Years)	Global	Male	Low temperature	Percent	2001	-4.79	-5.67	-4.03
DALYs (Disability-Adjusted Life Years)	Global	Male	Low temperature	Percent	2002	-4.68	-5.66	-3.88
DALYs (Disability-Adjusted Life Years)	Global	Male	Low temperature	Percent	2003	-4.83	-5.71	-4.05
DALYs (Disability-Adjusted Life Years)	Global	Male	Low temperature	Percent	2004	-4.68	-5.51	-3.95
DALYs (Disability-Adjusted Life Years)	Global	Male	Low temperature	Percent	2005	-4.73	-5.44	-4.03
DALYs (Disability-Adjusted Life Years)	Global	Male	Low temperature	Percent	2006	-4.46	-5.21	-3.79
DALYs (Disability-Adjusted Life Years)	Global	Male	Low temperature	Percent	2007	-4.57	-5.28	-3.93
DALYs (Disability-Adjusted Life Years)	Global	Male	Low temperature	Percent	2008	-4.55	-5.25	-3.88
DALYs (Disability-Adjusted Life Years)	Global	Male	Low temperature	Percent	2009	-4.32	-5.07	-3.69
DALYs (Disability-Adjusted Life Years)	Global	Male	Low temperature	Percent	2010	-4.38	-5.03	-3.75
DALYs (Disability-Adjusted Life Years)	Global	Male	Low temperature	Percent	2011	-4.55	-5.17	-3.93
DALYs (Disability-Adjusted Life Years)	Global	Male	Low temperature	Percent	2012	-4.52	-5.15	-3.9
DALYs (Disability-Adjusted Life Years)	Global	Male	Low temperature	Percent	2013	-4.46	-5.1	-3.89
DALYs (Disability-Adjusted Life Years)	Global	Male	Low temperature	Percent	2014	-4.51	-5.16	-3.92
DALYs (Disability-Adjusted Life Years)	Global	Male	Low temperature	Percent	2015	-4.08	-4.77	-3.54
DALYs (Disability-Adjusted Life Years)	Global	Male	Low temperature	Percent	2016	-3.93	-4.66	-3.35
DALYs (Disability-Adjusted Life Years)	Global	Male	Low temperature	Percent	2017	-4.06	-4.81	-3.46
DALYs (Disability-Adjusted Life Years)	Global	Male	Low temperature	Percent	2018	-4.18	-4.88	-3.64
DALYs (Disability-Adjusted Life Years)	Global	Male	Low temperature	Percent	2019	-4.21	-4.93	-3.64
DALYs (Disability-Adjusted Life Years)	Global	Male	Low temperature	Percent	2020	-4.23	-5.01	-3.62
DALYs (Disability-Adjusted Life Years)	Global	Male	Low temperature	Percent	2021	-4.15	-4.91	-3.55
*PAF = population attributable fraction; UI = uncertainty interval; 95% UI is shown in Lower/Upper columns.
