# Supplementary material for: Global adolescent self-harm (10–19 years): 1990–2021 trends, health inequalities, frontier analysis, and 2035 projections using global burden of disease data
Source: Front Public Health. 2026 Feb 3;14:1689706. doi: 10.3389/fpubh.2026.1689706 (PMC12909592; doi:10.3389/fpubh.2026.1689706)
Supplement: Supplementary file 7 [file Table_6.XLSX]

## Sheet: Supplementary Table 5 Projected
Supplementary Table 6. Projected incidence, YLDs, DALYs rates, and estimated case numbers (per 100,000 population) for self-harm among adolescents aged 10–19 years, by sex, 2022–2035.
Measure	Location	Sex	Metric	Year	Value	Lower 95% UI	Upper 95% UI
Incidence	Global	Male	Rate	2022	46.1	45.73	46.47
Incidence	Global	Male	Rate	2023	45	44.2	45.81
Incidence	Global	Male	Rate	2024	43.93	42.63	45.26
Incidence	Global	Male	Rate	2025	42.88	41.03	44.8
Incidence	Global	Male	Rate	2026	41.85	39.44	44.42
Incidence	Global	Male	Rate	2027	40.85	37.84	44.1
Incidence	Global	Male	Rate	2028	39.88	36.27	43.85
Incidence	Global	Male	Rate	2029	38.93	34.71	43.65
Incidence	Global	Male	Rate	2030	38	33.19	43.51
Incidence	Global	Male	Rate	2031	37.09	31.69	43.41
Incidence	Global	Male	Rate	2032	36.2	30.23	43.36
Incidence	Global	Male	Rate	2033	35.34	28.8	43.36
Incidence	Global	Male	Rate	2034	34.5	27.42	43.39
Incidence	Global	Male	Rate	2035	33.67	26.08	43.47
Incidence	Global	Female	Rate	2022	87.57	86.82	88.32
Incidence	Global	Female	Rate	2023	87.76	85.73	89.83
Incidence	Global	Female	Rate	2024	87.98	84.16	91.96
Incidence	Global	Female	Rate	2025	88.21	82.2	94.66
Incidence	Global	Female	Rate	2026	88.45	79.92	97.9
Incidence	Global	Female	Rate	2027	88.7	77.38	101.69
Incidence	Global	Female	Rate	2028	88.96	74.63	106.03
Incidence	Global	Female	Rate	2029	89.21	71.74	110.94
Incidence	Global	Female	Rate	2030	89.47	68.75	116.44
Incidence	Global	Female	Rate	2031	89.73	65.68	122.59
Incidence	Global	Female	Rate	2032	89.99	62.58	129.41
Incidence	Global	Female	Rate	2033	90.25	59.46	136.98
Incidence	Global	Female	Rate	2034	90.51	56.36	145.35
Incidence	Global	Female	Rate	2035	90.77	53.3	154.6
Incidence	Global	Both	Rate	2022	66.05	65.55	66.56
Incidence	Global	Both	Rate	2023	65.31	64.04	66.61
Incidence	Global	Both	Rate	2024	64.56	62.29	66.91
Incidence	Global	Both	Rate	2025	63.81	60.39	67.43
Incidence	Global	Both	Rate	2026	63.07	58.38	68.14
Incidence	Global	Both	Rate	2027	62.34	56.29	69.04
Incidence	Global	Both	Rate	2028	61.61	54.15	70.1
Incidence	Global	Both	Rate	2029	60.89	51.99	71.32
Incidence	Global	Both	Rate	2030	60.18	49.82	72.71
Incidence	Global	Both	Rate	2031	59.48	47.65	74.26
Incidence	Global	Both	Rate	2032	58.79	45.5	75.97
Incidence	Global	Both	Rate	2033	58.1	43.37	77.85
Incidence	Global	Both	Rate	2034	57.43	41.28	79.9
Incidence	Global	Both	Rate	2035	56.76	39.23	82.12
Incidence	Global	Male	Number	2022	306077	302871	309317
Incidence	Global	Male	Number	2023	297068	288610	305774
Incidence	Global	Male	Number	2024	287440	272129	303613
Incidence	Global	Male	Number	2025	277651	254463	302952
Incidence	Global	Male	Number	2026	267942	236335	303777
Incidence	Global	Male	Number	2027	258438	218246	306032
Incidence	Global	Male	Number	2028	249199	200540	309664
Incidence	Global	Male	Number	2029	240251	183454	314632
Incidence	Global	Male	Number	2030	231604	167148	320915
Incidence	Global	Male	Number	2031	223257	151726	328512
Incidence	Global	Male	Number	2032	215205	137248	337442
Incidence	Global	Male	Number	2033	207441	123746	347742
Incidence	Global	Male	Number	2034	199954	111225	359467
Incidence	Global	Male	Number	2035	192738	99675.6	372687
Incidence	Global	Female	Number	2022	546600	541572	551675
Incidence	Global	Female	Number	2023	536691	520593	553286
Incidence	Global	Female	Number	2024	525859	493486	560355
Incidence	Global	Female	Number	2025	521624	471282	577343
Incidence	Global	Female	Number	2026	523729	456190	601267
Incidence	Global	Female	Number	2027	525517	442212	624514
Incidence	Global	Female	Number	2028	521488	423209	642590
Incidence	Global	Female	Number	2029	512989	399214	659188
Incidence	Global	Female	Number	2030	505837	375143	682062
Incidence	Global	Female	Number	2031	503614	354844	714756
Incidence	Global	Female	Number	2032	504399	337649	753500
Incidence	Global	Female	Number	2033	503455	320220	791540
Incidence	Global	Female	Number	2034	498470	300628	826510
Incidence	Global	Female	Number	2035	491684	280082	863151
Incidence	Global	Both	Number	2022	849562	841581	857619
Incidence	Global	Both	Number	2023	828051	803109	853768
Incidence	Global	Both	Number	2024	811197	762167	863381
Incidence	Global	Both	Number	2025	805469	730794	887775
Incidence	Global	Both	Number	2026	803692	705357	915736
Incidence	Global	Both	Number	2027	795428	675678	936401
Incidence	Global	Both	Number	2028	779659	638655	951793
Incidence	Global	Both	Number	2029	764428	600171	973640
Incidence	Global	Both	Number	2030	755844	566352	1.00874e+06
Incidence	Global	Both	Number	2031	751481	536882	1.05186e+06
Incidence	Global	Both	Number	2032	744596	507210	1.09309e+06
Incidence	Global	Both	Number	2033	732625	475008	1.12996e+06
Incidence	Global	Both	Number	2034	719492	442442	1.17003e+06
Incidence	Global	Both	Number	2035	709904	412651	1.22128e+06
YLDs (Years Lived with Disability)	Global	Male	Rate	2022	1.57	1.57	1.58
YLDs (Years Lived with Disability)	Global	Male	Rate	2023	1.56	1.54	1.58
YLDs (Years Lived with Disability)	Global	Male	Rate	2024	1.55	1.51	1.58
YLDs (Years Lived with Disability)	Global	Male	Rate	2025	1.53	1.47	1.6
YLDs (Years Lived with Disability)	Global	Male	Rate	2026	1.52	1.44	1.61
YLDs (Years Lived with Disability)	Global	Male	Rate	2027	1.51	1.4	1.64
YLDs (Years Lived with Disability)	Global	Male	Rate	2028	1.5	1.35	1.66
YLDs (Years Lived with Disability)	Global	Male	Rate	2029	1.49	1.31	1.69
YLDs (Years Lived with Disability)	Global	Male	Rate	2030	1.48	1.26	1.73
YLDs (Years Lived with Disability)	Global	Male	Rate	2031	1.47	1.22	1.77
YLDs (Years Lived with Disability)	Global	Male	Rate	2032	1.46	1.17	1.82
YLDs (Years Lived with Disability)	Global	Male	Rate	2033	1.45	1.12	1.86
YLDs (Years Lived with Disability)	Global	Male	Rate	2034	1.44	1.08	1.92
YLDs (Years Lived with Disability)	Global	Male	Rate	2035	1.43	1.03	1.98
YLDs (Years Lived with Disability)	Global	Female	Rate	2022	2.97	2.94	3
YLDs (Years Lived with Disability)	Global	Female	Rate	2023	3.05	2.96	3.13
YLDs (Years Lived with Disability)	Global	Female	Rate	2024	3.12	2.97	3.28
YLDs (Years Lived with Disability)	Global	Female	Rate	2025	3.19	2.96	3.44
YLDs (Years Lived with Disability)	Global	Female	Rate	2026	3.26	2.94	3.61
YLDs (Years Lived with Disability)	Global	Female	Rate	2027	3.32	2.92	3.78
YLDs (Years Lived with Disability)	Global	Female	Rate	2028	3.38	2.89	3.96
YLDs (Years Lived with Disability)	Global	Female	Rate	2029	3.44	2.85	4.15
YLDs (Years Lived with Disability)	Global	Female	Rate	2030	3.49	2.8	4.35
YLDs (Years Lived with Disability)	Global	Female	Rate	2031	3.54	2.76	4.55
YLDs (Years Lived with Disability)	Global	Female	Rate	2032	3.59	2.71	4.76
YLDs (Years Lived with Disability)	Global	Female	Rate	2033	3.64	2.66	4.98
YLDs (Years Lived with Disability)	Global	Female	Rate	2034	3.68	2.6	5.2
YLDs (Years Lived with Disability)	Global	Female	Rate	2035	3.72	2.55	5.42
YLDs (Years Lived with Disability)	Global	Both	Rate	2022	2.26	2.25	2.28
YLDs (Years Lived with Disability)	Global	Both	Rate	2023	2.32	2.28	2.37
YLDs (Years Lived with Disability)	Global	Both	Rate	2024	2.38	2.29	2.49
YLDs (Years Lived with Disability)	Global	Both	Rate	2025	2.45	2.29	2.62
YLDs (Years Lived with Disability)	Global	Both	Rate	2026	2.51	2.28	2.78
YLDs (Years Lived with Disability)	Global	Both	Rate	2027	2.58	2.26	2.95
YLDs (Years Lived with Disability)	Global	Both	Rate	2028	2.65	2.23	3.15
YLDs (Years Lived with Disability)	Global	Both	Rate	2029	2.72	2.2	3.36
YLDs (Years Lived with Disability)	Global	Both	Rate	2030	2.79	2.16	3.61
YLDs (Years Lived with Disability)	Global	Both	Rate	2031	2.87	2.12	3.88
YLDs (Years Lived with Disability)	Global	Both	Rate	2032	2.94	2.07	4.18
YLDs (Years Lived with Disability)	Global	Both	Rate	2033	3.02	2.02	4.52
YLDs (Years Lived with Disability)	Global	Both	Rate	2034	3.1	1.97	4.89
YLDs (Years Lived with Disability)	Global	Both	Rate	2035	3.18	1.91	5.31
YLDs (Years Lived with Disability)	Global	Male	Number	2022	10543.6	10471.6	10616
YLDs (Years Lived with Disability)	Global	Male	Number	2023	10555.2	10346.5	10768.1
YLDs (Years Lived with Disability)	Global	Male	Number	2024	10576.9	10164.2	11006.3
YLDs (Years Lived with Disability)	Global	Male	Number	2025	10606.1	9927	11331.7
YLDs (Years Lived with Disability)	Global	Male	Number	2026	10640.9	9639.98	11745.8
YLDs (Years Lived with Disability)	Global	Male	Number	2027	10680	9309.77	12251.9
YLDs (Years Lived with Disability)	Global	Male	Number	2028	10722.3	8943.72	12854.5
YLDs (Years Lived with Disability)	Global	Male	Number	2029	10767	8549.32	13560
YLDs (Years Lived with Disability)	Global	Male	Number	2030	10813.6	8133.8	14376.3
YLDs (Years Lived with Disability)	Global	Male	Number	2031	10861.6	7703.97	15313.6
YLDs (Years Lived with Disability)	Global	Male	Number	2032	10910.9	7266.02	16384
YLDs (Years Lived with Disability)	Global	Male	Number	2033	10961	6825.48	17602.1
YLDs (Years Lived with Disability)	Global	Male	Number	2034	11011.8	6387.18	18985
YLDs (Years Lived with Disability)	Global	Male	Number	2035	11063.3	5955.29	20552.6
YLDs (Years Lived with Disability)	Global	Female	Number	2022	19081	18905	19258.6
YLDs (Years Lived with Disability)	Global	Female	Number	2023	20706.7	20054.2	21380.4
YLDs (Years Lived with Disability)	Global	Female	Number	2024	23012.8	21391.6	24757
YLDs (Years Lived with Disability)	Global	Female	Number	2025	26094.3	22825.2	29831.6
YLDs (Years Lived with Disability)	Global	Female	Number	2026	30092.4	24269.6	37312.3
YLDs (Years Lived with Disability)	Global	Female	Number	2027	35200.3	25643	48319.6
YLDs (Years Lived with Disability)	Global	Female	Number	2028	41671.3	26868	64630.6
YLDs (Years Lived with Disability)	Global	Female	Number	2029	49831.8	27874.1	89086.6
YLDs (Years Lived with Disability)	Global	Female	Number	2030	60098.4	28601.5	126280
YLDs (Years Lived with Disability)	Global	Female	Number	2031	73000	29004.7	183729
YLDs (Years Lived with Disability)	Global	Female	Number	2032	89206.6	29054.2	273896
YLDs (Years Lived with Disability)	Global	Female	Number	2033	109565	28738.9	417708
YLDs (Years Lived with Disability)	Global	Female	Number	2034	135144	28065.5	650763
YLDs (Years Lived with Disability)	Global	Female	Number	2035	167296	27057.7	1.03438e+06
YLDs (Years Lived with Disability)	Global	Both	Number	2022	29565.4	29325.4	29807.3
YLDs (Years Lived with Disability)	Global	Both	Number	2023	30994	30153.7	31857.7
YLDs (Years Lived with Disability)	Global	Both	Number	2024	32841.7	30896	34909.9
YLDs (Years Lived with Disability)	Global	Both	Number	2025	35064.2	31450	39093.7
YLDs (Years Lived with Disability)	Global	Both	Number	2026	37638.1	31755	44611.1
YLDs (Years Lived with Disability)	Global	Both	Number	2027	40554.2	31780.5	51750.1
YLDs (Years Lived with Disability)	Global	Both	Number	2028	43813.4	31518.3	60904.8
YLDs (Years Lived with Disability)	Global	Both	Number	2029	47424.2	30976.8	72604.3
YLDs (Years Lived with Disability)	Global	Both	Number	2030	51401.2	30177	87553
YLDs (Years Lived with Disability)	Global	Both	Number	2031	55764.5	29147.7	106687
YLDs (Years Lived with Disability)	Global	Both	Number	2032	60538.6	27923.4	131249
YLDs (Years Lived with Disability)	Global	Both	Number	2033	65752.5	26540.7	162897
YLDs (Years Lived with Disability)	Global	Both	Number	2034	71439.4	25037	203842
YLDs (Years Lived with Disability)	Global	Both	Number	2035	77636.4	23448.4	257050
DALYs (Disability-Adjusted Life Years)	Global	Male	Rate	2022	299.96	289.38	310.94
DALYs (Disability-Adjusted Life Years)	Global	Male	Rate	2023	295.13	280.51	310.51
DALYs (Disability-Adjusted Life Years)	Global	Male	Rate	2024	290.37	272.85	309.01
DALYs (Disability-Adjusted Life Years)	Global	Male	Rate	2025	285.69	265.88	306.97
DALYs (Disability-Adjusted Life Years)	Global	Male	Rate	2026	281.08	259.39	304.59
DALYs (Disability-Adjusted Life Years)	Global	Male	Rate	2027	276.55	253.26	301.99
DALYs (Disability-Adjusted Life Years)	Global	Male	Rate	2028	272.09	247.42	299.22
DALYs (Disability-Adjusted Life Years)	Global	Male	Rate	2029	267.71	241.84	296.34
DALYs (Disability-Adjusted Life Years)	Global	Male	Rate	2030	263.39	236.48	293.36
DALYs (Disability-Adjusted Life Years)	Global	Male	Rate	2031	259.14	231.32	290.32
DALYs (Disability-Adjusted Life Years)	Global	Male	Rate	2032	254.97	226.33	287.23
DALYs (Disability-Adjusted Life Years)	Global	Male	Rate	2033	250.86	221.5	284.1
DALYs (Disability-Adjusted Life Years)	Global	Male	Rate	2034	246.81	216.83	280.94
DALYs (Disability-Adjusted Life Years)	Global	Male	Rate	2035	242.83	212.29	277.77
DALYs (Disability-Adjusted Life Years)	Global	Female	Rate	2022	259.11	248.44	270.23
DALYs (Disability-Adjusted Life Years)	Global	Female	Rate	2023	254.03	235.19	274.38
DALYs (Disability-Adjusted Life Years)	Global	Female	Rate	2024	249.05	225.22	275.39
DALYs (Disability-Adjusted Life Years)	Global	Female	Rate	2025	244.17	216.66	275.17
DALYs (Disability-Adjusted Life Years)	Global	Female	Rate	2026	239.38	208.98	274.22
DALYs (Disability-Adjusted Life Years)	Global	Female	Rate	2027	234.69	201.92	272.79
DALYs (Disability-Adjusted Life Years)	Global	Female	Rate	2028	230.09	195.35	271.02
DALYs (Disability-Adjusted Life Years)	Global	Female	Rate	2029	225.58	189.18	268.99
DALYs (Disability-Adjusted Life Years)	Global	Female	Rate	2030	221.16	183.36	266.77
DALYs (Disability-Adjusted Life Years)	Global	Female	Rate	2031	216.83	177.83	264.38
DALYs (Disability-Adjusted Life Years)	Global	Female	Rate	2032	212.58	172.57	261.87
DALYs (Disability-Adjusted Life Years)	Global	Female	Rate	2033	208.41	167.54	259.26
DALYs (Disability-Adjusted Life Years)	Global	Female	Rate	2034	204.33	162.72	256.57
DALYs (Disability-Adjusted Life Years)	Global	Female	Rate	2035	200.33	158.11	253.81
DALYs (Disability-Adjusted Life Years)	Global	Both	Rate	2022	281.91	273.64	290.43
DALYs (Disability-Adjusted Life Years)	Global	Both	Rate	2023	276.97	261.26	293.63
DALYs (Disability-Adjusted Life Years)	Global	Both	Rate	2024	272.12	251.95	293.92
DALYs (Disability-Adjusted Life Years)	Global	Both	Rate	2025	267.36	243.87	293.11
DALYs (Disability-Adjusted Life Years)	Global	Both	Rate	2026	262.68	236.54	291.7
DALYs (Disability-Adjusted Life Years)	Global	Both	Rate	2027	258.08	229.76	289.88
DALYs (Disability-Adjusted Life Years)	Global	Both	Rate	2028	253.56	223.41	287.78
DALYs (Disability-Adjusted Life Years)	Global	Both	Rate	2029	249.12	217.4	285.47
DALYs (Disability-Adjusted Life Years)	Global	Both	Rate	2030	244.76	211.68	283
DALYs (Disability-Adjusted Life Years)	Global	Both	Rate	2031	240.47	206.23	280.41
DALYs (Disability-Adjusted Life Years)	Global	Both	Rate	2032	236.26	201	277.71
DALYs (Disability-Adjusted Life Years)	Global	Both	Rate	2033	232.13	195.98	274.94
DALYs (Disability-Adjusted Life Years)	Global	Both	Rate	2034	228.06	191.15	272.1
DALYs (Disability-Adjusted Life Years)	Global	Both	Rate	2035	224.07	186.49	269.22
DALYs (Disability-Adjusted Life Years)	Global	Male	Number	2022	2.00855e+06	1.93207e+06	2.08807e+06
DALYs (Disability-Adjusted Life Years)	Global	Male	Number	2023	1.97288e+06	1.84905e+06	2.10501e+06
DALYs (Disability-Adjusted Life Years)	Global	Male	Number	2024	1.94683e+06	1.7953e+06	2.11114e+06
DALYs (Disability-Adjusted Life Years)	Global	Male	Number	2025	1.92112e+06	1.73678e+06	2.12503e+06
DALYs (Disability-Adjusted Life Years)	Global	Male	Number	2026	1.89575e+06	1.67519e+06	2.14534e+06
DALYs (Disability-Adjusted Life Years)	Global	Male	Number	2027	1.87071e+06	1.61178e+06	2.17124e+06
DALYs (Disability-Adjusted Life Years)	Global	Male	Number	2028	1.84601e+06	1.54742e+06	2.2022e+06
DALYs (Disability-Adjusted Life Years)	Global	Male	Number	2029	1.82163e+06	1.48276e+06	2.23794e+06
DALYs (Disability-Adjusted Life Years)	Global	Male	Number	2030	1.79757e+06	1.41828e+06	2.2783e+06
DALYs (Disability-Adjusted Life Years)	Global	Male	Number	2031	1.77383e+06	1.35437e+06	2.32321e+06
DALYs (Disability-Adjusted Life Years)	Global	Male	Number	2032	1.75041e+06	1.29134e+06	2.37266e+06
DALYs (Disability-Adjusted Life Years)	Global	Male	Number	2033	1.72729e+06	1.22945e+06	2.42673e+06
DALYs (Disability-Adjusted Life Years)	Global	Male	Number	2034	1.70448e+06	1.16888e+06	2.4855e+06
DALYs (Disability-Adjusted Life Years)	Global	Male	Number	2035	1.68197e+06	1.10981e+06	2.5491e+06
DALYs (Disability-Adjusted Life Years)	Global	Female	Number	2022	1.6363e+06	1.5662e+06	1.70954e+06
DALYs (Disability-Adjusted Life Years)	Global	Female	Number	2023	1.61428e+06	1.48872e+06	1.75043e+06
DALYs (Disability-Adjusted Life Years)	Global	Female	Number	2024	1.59255e+06	1.43265e+06	1.7703e+06
DALYs (Disability-Adjusted Life Years)	Global	Female	Number	2025	1.57112e+06	1.38535e+06	1.7818e+06
DALYs (Disability-Adjusted Life Years)	Global	Female	Number	2026	1.54997e+06	1.34332e+06	1.78841e+06
DALYs (Disability-Adjusted Life Years)	Global	Female	Number	2027	1.52911e+06	1.30501e+06	1791692
DALYs (Disability-Adjusted Life Years)	Global	Female	Number	2028	1.50853e+06	1.26953e+06	1.79253e+06
DALYs (Disability-Adjusted Life Years)	Global	Female	Number	2029	1.48823e+06	1.23631e+06	1.79147e+06
DALYs (Disability-Adjusted Life Years)	Global	Female	Number	2030	1.4682e+06	1.20499e+06	1.7889e+06
DALYs (Disability-Adjusted Life Years)	Global	Female	Number	2031	1.44844e+06	1.17528e+06	1.78508e+06
DALYs (Disability-Adjusted Life Years)	Global	Female	Number	2032	1.42894e+06	1.14699e+06	1.78021e+06
DALYs (Disability-Adjusted Life Years)	Global	Female	Number	2033	1.40971e+06	1.11994e+06	1.77445e+06
DALYs (Disability-Adjusted Life Years)	Global	Female	Number	2034	1.39074e+06	1.09402e+06	1.76793e+06
DALYs (Disability-Adjusted Life Years)	Global	Female	Number	2035	1.37202e+06	1.06911e+06	1.76075e+06
DALYs (Disability-Adjusted Life Years)	Global	Both	Number	2022	3.66072e+06	3.53964e+06	3.78596e+06
DALYs (Disability-Adjusted Life Years)	Global	Both	Number	2023	3.60708e+06	3.36427e+06	3.86742e+06
DALYs (Disability-Adjusted Life Years)	Global	Both	Number	2024	3.55423e+06	3.22489e+06	3.9172e+06
DALYs (Disability-Adjusted Life Years)	Global	Both	Number	2025	3.50215e+06	3.09819e+06	3.95877e+06
DALYs (Disability-Adjusted Life Years)	Global	Both	Number	2026	3.45083e+06	2.97874e+06	3.99774e+06
DALYs (Disability-Adjusted Life Years)	Global	Both	Number	2027	3.40026e+06	2.86436e+06	4.03643e+06
DALYs (Disability-Adjusted Life Years)	Global	Both	Number	2028	3.35044e+06	2.75401e+06	4.07604e+06
DALYs (Disability-Adjusted Life Years)	Global	Both	Number	2029	3.30134e+06	2.64712e+06	4.11725e+06
DALYs (Disability-Adjusted Life Years)	Global	Both	Number	2030	3.25297e+06	2.54339e+06	4.16051e+06
DALYs (Disability-Adjusted Life Years)	Global	Both	Number	2031	3.2053e+06	2.44261e+06	4.20614e+06
DALYs (Disability-Adjusted Life Years)	Global	Both	Number	2032	3.15833e+06	2.34468e+06	4.25434e+06
DALYs (Disability-Adjusted Life Years)	Global	Both	Number	2033	3.11205e+06	2.24952e+06	4.30531e+06
DALYs (Disability-Adjusted Life Years)	Global	Both	Number	2034	3.06645e+06	2.15708e+06	4.35919e+06
DALYs (Disability-Adjusted Life Years)	Global	Both	Number	2035	3.02152e+06	2.06733e+06	4.41611e+06
UI = uncertainty interval; 95% UI is shown in Lower/Upper columns.
